# Supplementary material for: Genome-Wide Methylation Mapping Using Nanopore Sequencing Technology Identifies Novel Tumor Suppressor Genes in Hepatocellular Carcinoma
Source: Int J Mol Sci. 2021 Apr 11;22(8):3937. doi: 10.3390/ijms22083937 (PMC8069345; doi:10.3390/ijms22083937)
Supplement: Supplementary file 1 [file ijms-22-03937-s001.zip]

Archive with 4 entries (4 files):
- Table S1.xlsx
- Table S2.xlsx
- Table S3.docx
- Table S4.doc
