# Supplementary material for: Genome-Wide Methylation Mapping Using Nanopore Sequencing Technology Identifies Novel Tumor Suppressor Genes in Hepatocellular Carcinoma
Source: Int J Mol Sci. 2021 Apr 11;22(8):3937. doi: 10.3390/ijms22083937 (PMC8069345; doi:10.3390/ijms22083937)
Supplement: Supplementary file 1 [file ijms-22-03937-s001.zip › Table S1.xlsx]

## Sheet: Tabelle1
Symbol	Entrez Gene Name
AAR2	AAR2 splicing factor
ABCA2	ATP binding cassette subfamily A member 2
ABCC3	ATP binding cassette subfamily C member 3
ABLIM3	actin binding LIM protein family member 3
ABR	ABR activator of RhoGEF and GTPase
ABRA	actin binding Rho activating protein
ACY3	aminoacylase 3
ADAD2	adenosine deaminase domain containing 2
ADAM2	ADAM metallopeptidase domain 2
ADAMTS18	ADAM metallopeptidase with thrombospondin type 1 motif 18
ADCY8	adenylate cyclase 8
ADIPOR1	adiponectin receptor 1
AGAP1	ArfGAP with GTPase domain, ankyrin repeat and PH domain 1
AGER	advanced glycosylation end-product specific receptor
ANGPT2	angiopoietin 2
ANGPTL2	angiopoietin like 2
ANKHD1/ANKHD1-EIF4EBP3	ankyrin repeat and KH domain containing 1
ANKMY1	ankyrin repeat and MYND domain containing 1
ANKRD44	ankyrin repeat domain 44
ANO8	anoctamin 8
AP2S1	adaptor related protein complex 2 subunit sigma 1
AP5S1	adaptor related protein complex 5 subunit sigma 1
APOA5	apolipoprotein A5
ARHGAP22	Rho GTPase activating protein 22
ARHGAP30	Rho GTPase activating protein 30
ARHGAP44	Rho GTPase activating protein 44
ARHGEF19	Rho guanine nucleotide exchange factor 19
ARHGEF25	Rho guanine nucleotide exchange factor 25
ARHGEF4	Rho guanine nucleotide exchange factor 4
ARL4C	ADP ribosylation factor like GTPase 4C
ARMC7	armadillo repeat containing 7
ARRDC2	arrestin domain containing 2
ARSG	arylsulfatase G
ASNS	asparagine synthetase (glutamine-hydrolyzing)
ATCAY	ATCAY kinesin light chain interacting caytaxin
ATP8A2	ATPase phospholipid transporting 8A2
ATRN	attractin
ATXN2	ataxin 2
B3GNT5	UDP-GlcNAc:betaGal beta-1,3-N-acetylglucosaminyltransferase 5
BAIAP3	BAI1 associated protein 3
BBC3	BCL2 binding component 3
BBS2	Bardet-Biedl syndrome 2
BCAS1	brain enriched myelin associated protein 1
BCL11A	BAF chromatin remodeling complex subunit BCL11A
BCL11B	BAF chromatin remodeling complex subunit BCL11B
BIRC5	baculoviral IAP repeat containing 5
BMP3	bone morphogenetic protein 3
BOC	BOC cell adhesion associated, oncogene regulated
BRD9	bromodomain containing 9
BRMS1L	BRMS1 like transcriptional repressor
C10orf90	chromosome 10 open reading frame 90
C12orf57	chromosome 12 open reading frame 57
C16orf72	chromosome 16 open reading frame 72
C16orf74	chromosome 16 open reading frame 74
C19orf47	chromosome 19 open reading frame 47
C1orf61	chromosome 1 open reading frame 61
C1QL1	complement C1q like 1
C1QL2	complement C1q like 2
C1QL3	complement C1q like 3
C22orf15	chromosome 22 open reading frame 15
C2orf66	chromosome 2 open reading frame 66
C3orf52	chromosome 3 open reading frame 52
C6orf118	chromosome 6 open reading frame 118
C6orf15	chromosome 6 open reading frame 15
CACNA1C	calcium voltage-gated channel subunit alpha1 C
CALHM3	calcium homeostasis modulator 3
CALY	calcyon neuron specific vesicular protein
CAPRIN2	caprin family member 2
CASS4	Cas scaffold protein family member 4
CATSPER1	cation channel sperm associated 1
CBFA2T3	CBFA2/RUNX1 partner transcriptional co-repressor 3
CCDC136	coiled-coil domain containing 136
CCDC154	coiled-coil domain containing 154
CCDC183	coiled-coil domain containing 183
CCDC3	coiled-coil domain containing 3
CCDC62	coiled-coil domain containing 62
CCND2	cyclin D2
CCNJL	cyclin J like
CCSER1	coiled-coil serine rich protein 1
CCT5	chaperonin containing TCP1 subunit 5
CD24	CD24 molecule
CD247	CD247 molecule
CDC42EP1	CDC42 effector protein 1
CDH4	cadherin 4
CDH8	cadherin 8
CERS1	ceramide synthase 1
CFAP52	cilia and flagella associated protein 52
CHD9	chromodomain helicase DNA binding protein 9
CHST8	carbohydrate sulfotransferase 8
CIPC	CLOCK interacting pacemaker
CLASRP	CLK4 associating serine/arginine rich protein
CLCN4	chloride voltage-gated channel 4
CLDN18	claudin 18
CLDND1	claudin domain containing 1
CLEC4G	C-type lectin domain family 4 member G
CLIC4	chloride intracellular channel 4
CLN8	CLN8 transmembrane ER and ERGIC protein
CMPK2	cytidine/uridine monophosphate kinase 2
CMSS1	cms1 ribosomal small subunit homolog
CNDP1	carnosine dipeptidase 1
CNIH2	cornichon family AMPA receptor auxiliary protein 2
COCH	cochlin
COPS6	COP9 signalosome subunit 6
COPS8	COP9 signalosome subunit 8
COQ6	coenzyme Q6, monooxygenase
CPLX1	complexin 1
CPLX2	complexin 2
CPT1C	carnitine palmitoyltransferase 1C
CRISPLD2	cysteine rich secretory protein LCCL domain containing 2
CRTAC1	cartilage acidic protein 1
CRTC1	CREB regulated transcription coactivator 1
CTDSP1	CTD small phosphatase 1
CTNND2	catenin delta 2
CUX2	cut like homeobox 2
CYFIP2	cytoplasmic FMR1 interacting protein 2
DAW1	dynein assembly factor with WD repeats 1
DDAH2	dimethylarginine dimethylaminohydrolase 2
DDX1	DEAD-box helicase 1
DEFB123	defensin beta 123
DGKZ	diacylglycerol kinase zeta
DGUOK	deoxyguanosine kinase
DHX40	DEAH-box helicase 40
DHX58	DExH-box helicase 58
DMPK	DM1 protein kinase
DNER	delta/notch like EGF repeat containing
DNMBP	dynamin binding protein
DPH1	diphthamide biosynthesis 1
DPH2	diphthamide biosynthesis 2
DRAP1	DR1 associated protein 1
DSE	dermatan sulfate epimerase
DVL3	dishevelled segment polarity protein 3
DZIP1	DAZ interacting zinc finger protein 1
EBF2	EBF transcription factor 2
EFCAB6	EF-hand calcium binding domain 6
EFEMP1	EGF containing fibulin extracellular matrix protein 1
EFNB2	ephrin B2
EGFL7	EGF like domain multiple 7
ELMO1	engulfment and cell motility 1
EML2	EMAP like 2
EP400	E1A binding protein p400
EPAS1	endothelial PAS domain protein 1
EPB41L1	erythrocyte membrane protein band 4.1 like 1
EPB41L4A	erythrocyte membrane protein band 4.1 like 4A
ERCC1	ERCC excision repair 1, endonuclease non-catalytic subunit
ERVMER34-1	endogenous retrovirus group MER34 member 1, envelope
ETV2	ETS variant transcription factor 2
EXO5	exonuclease 5
EXOC3L4	exocyst complex component 3 like 4
EXTL3	exostosin like glycosyltransferase 3
EYA1	EYA transcriptional coactivator and phosphatase 1
F11R	F11 receptor
FAM149A	family with sequence similarity 149 member A
FAM155A	family with sequence similarity 155 member A
FAM162B	family with sequence similarity 162 member B
FAM182B	family with sequence similarity 182 member B
FAM222A	family with sequence similarity 222 member A
FAM71E1	family with sequence similarity 71 member E1
FAM9C	family with sequence similarity 9 member C
FBN1	fibrillin 1
FBXL12	F-box and leucine rich repeat protein 12
FBXL16	F-box and leucine rich repeat protein 16
FBXO25	F-box protein 25
FBXO31	F-box protein 31
FBXO41	F-box protein 41
FER	FER tyrosine kinase
FGF2	fibroblast growth factor 2
FGF22	fibroblast growth factor 22
FGF3	fibroblast growth factor 3
FLYWCH1	FLYWCH-type zinc finger 1
FMNL1	formin like 1
FRMD5	FERM domain containing 5
FUT8	fucosyltransferase 8
GABBR1	gamma-aminobutyric acid type B receptor subunit 1
GABRA5	gamma-aminobutyric acid type A receptor subunit alpha5
GAD2	glutamate decarboxylase 2
GALNT9	polypeptide N-acetylgalactosaminyltransferase 9
GATA4	GATA binding protein 4
GDF6	growth differentiation factor 6
GDPD3	glycerophosphodiester phosphodiesterase domain containing 3
GFI1	growth factor independent 1 transcriptional repressor
GFPT2	glutamine-fructose-6-phosphate transaminase 2
GJB3	gap junction protein beta 3
GJC2	gap junction protein gamma 2
GLI2	GLI family zinc finger 2
GOPC	golgi associated PDZ and coiled-coil motif containing
GP1BB	glycoprotein Ib platelet subunit beta
GPR12	G protein-coupled receptor 12
GPR176	G protein-coupled receptor 176
GPSM3	G protein signaling modulator 3
GRHL1	grainyhead like transcription factor 1
GRK7	G protein-coupled receptor kinase 7
GRM4	glutamate metabotropic receptor 4
GSG1L	GSG1 like
HAT1	histone acetyltransferase 1
HBM	hemoglobin subunit mu
HERPUD1	homocysteine inducible ER protein with ubiquitin like domain 1
HINT3	histidine triad nucleotide binding protein 3
HM13	histocompatibility minor 13
HNRNPAB	heterogeneous nuclear ribonucleoprotein A/B
HOOK2	hook microtubule tethering protein 2
HS3ST1	heparan sulfate-glucosamine 3-sulfotransferase 1
HSD17B3	hydroxysteroid 17-beta dehydrogenase 3
HSPBAP1	HSPB1 associated protein 1
HYPK	huntingtin interacting protein K
ICA1L	islet cell autoantigen 1 like
IDNK	IDNK gluconokinase
IFITM5	interferon induced transmembrane protein 5
IGF2BP3	insulin like growth factor 2 mRNA binding protein 3
IGFBP4	insulin like growth factor binding protein 4
IGFBP5	insulin like growth factor binding protein 5
IL10RA	interleukin 10 receptor subunit alpha
INHBB	inhibin subunit beta B
INSL3	insulin like 3
IRF4	interferon regulatory factor 4
IRF8	interferon regulatory factor 8
ITGB3	integrin subunit beta 3
JADE1	jade family PHD finger 1
KCNG1	potassium voltage-gated channel modifier subfamily G member 1
KCNK12	potassium two pore domain channel subfamily K member 12
KCNQ4	potassium voltage-gated channel subfamily Q member 4
KDM4A	lysine demethylase 4A
KHDC1	KH domain containing 1
KIF3C	kinesin family member 3C
KLHL24	kelch like family member 24
KLRG2	killer cell lectin like receptor G2
KRT16	keratin 16
L3MBTL1	L3MBTL histone methyl-lysine binding protein 1
L3MBTL3	L3MBTL histone methyl-lysine binding protein 3
LATS2	large tumor suppressor kinase 2
LCN8	lipocalin 8
LHX5	LIM homeobox 5
LIMD2	LIM domain containing 2
LRRC37A3 (includes others)	leucine rich repeat containing 37 member A3
LRRC37B	leucine rich repeat containing 37B
LRRN2	leucine rich repeat neuronal 2
LYPD3	LY6/PLAUR domain containing 3
LYPD6	LY6/PLAUR domain containing 6
MAP2K3	mitogen-activated protein kinase kinase 3
MAP7	microtubule associated protein 7
MBOAT2	membrane bound O-acyltransferase domain containing 2
MCMBP	minichromosome maintenance complex binding protein
MDFIC	MyoD family inhibitor domain containing
ME1	malic enzyme 1
MED25	mediator complex subunit 25
MEOX1	mesenchyme homeobox 1
MICAL1	microtubule associated monooxygenase, calponin and LIM domain containing 1
MICALL1	MICAL like 1
MIDN	midnolin
MIIP	migration and invasion inhibitory protein
MMP2	matrix metallopeptidase 2
MNX1	motor neuron and pancreas homeobox 1
MOK	MOK protein kinase
MON1B	MON1 homolog B, secretory trafficking associated
MOXD1	monooxygenase DBH like 1
MRPL16	mitochondrial ribosomal protein L16
MSH2	mutS homolog 2
MSLN	mesothelin
MST1R	macrophage stimulating 1 receptor
MUC2	mucin 2, oligomeric mucus/gel-forming
MUC5B	mucin 5B, oligomeric mucus/gel-forming
MYL12A	myosin light chain 12A
MYL5	myosin light chain 5
MYO15B	myosin XVB
MYT1L	myelin transcription factor 1 like
NACC2	NACC family member 2
NAGLU	N-acetyl-alpha-glucosaminidase
NANS	N-acetylneuraminate synthase
NAV2	neuron navigator 2
NBPF3	NBPF member 3
NCALD	neurocalcin delta
NDRG4	NDRG family member 4
NDST3	N-deacetylase and N-sulfotransferase 3
NDUFS7	NADH:ubiquinone oxidoreductase core subunit S7
NECAP2	NECAP endocytosis associated 2
NEK4	NIMA related kinase 4
NEK6	NIMA related kinase 6
NELL1	neural EGFL like 1
NEURL3	neuralized E3 ubiquitin protein ligase 3
NFKB2	nuclear factor kappa B subunit 2
NHEJ1	non-homologous end joining factor 1
NMRK2	nicotinamide riboside kinase 2
NOM1	nucleolar protein with MIF4G domain 1
NOS1	nitric oxide synthase 1
NPFFR2	neuropeptide FF receptor 2
NRBP2	nuclear receptor binding protein 2
NRG1	neuregulin 1
NRN1	neuritin 1
NRP2	neuropilin 2
NT5E	5'-nucleotidase ecto
NTF3	neurotrophin 3
NUP214	nucleoporin 214
NUP98	nucleoporin 98 and 96 precursor
OAF	out at first homolog
OCM	oncomodulin
OLFML2B	olfactomedin like 2B
ORAI1	ORAI calcium release-activated calcium modulator 1
ORMDL3	ORMDL sphingolipid biosynthesis regulator 3
OSR1	odd-skipped related transcription factor 1
OVOL1	ovo like transcriptional repressor 1
OVOL2	ovo like zinc finger 2
PACSIN3	protein kinase C and casein kinase substrate in neurons 3
PAIP2B	poly(A) binding protein interacting protein 2B
PAM16	presequence translocase associated motor 16
PAX7	paired box 7
PCGF1	polycomb group ring finger 1
PCP4L1	Purkinje cell protein 4 like 1
PDE11A	phosphodiesterase 11A
PDE4C	phosphodiesterase 4C
PER1	period circadian regulator 1
PHOX2A	paired like homeobox 2A
PHYHIPL	phytanoyl-CoA 2-hydroxylase interacting protein like
PI4K2B	phosphatidylinositol 4-kinase type 2 beta
PIP4K2C	phosphatidylinositol-5-phosphate 4-kinase type 2 gamma
PITPNC1	phosphatidylinositol transfer protein cytoplasmic 1
PKP3	plakophilin 3
PLAGL1	PLAG1 like zinc finger 1
PLEKHH2	pleckstrin homology, MyTH4 and FERM domain containing H2
PLK1	polo like kinase 1
PLLP	plasmolipin
PNCK	pregnancy up-regulated nonubiquitous CaM kinase
PNKP	polynucleotide kinase 3'-phosphatase
PNN	pinin, desmosome associated protein
POLG2	DNA polymerase gamma 2, accessory subunit
POM121/POM121C	POM121 transmembrane nucleoporin
POMC	proopiomelanocortin
POU2F3	POU class 2 homeobox 3
POU4F2	POU class 4 homeobox 2
PPFIA3	PTPRF interacting protein alpha 3
PRDM15	PR/SET domain 15
PRDM8	PR/SET domain 8
PRPF3	pre-mRNA processing factor 3
PRPSAP2	phosphoribosyl pyrophosphate synthetase associated protein 2
PRRT1	proline rich transmembrane protein 1
PRRT4	proline rich transmembrane protein 4
PRSS27	serine protease 27
PRSS36	serine protease 36
PRSS50	serine protease 50
PRSS57	serine protease 57
PSMA1	proteasome 20S subunit alpha 1
PSMD1	proteasome 26S subunit, non-ATPase 1
PTH2	parathyroid hormone 2
PTPRN	protein tyrosine phosphatase receptor type N
PTPRT	protein tyrosine phosphatase receptor type T
RAB10	RAB10, member RAS oncogene family
RAB3GAP1	RAB3 GTPase activating protein catalytic subunit 1
RABEP1	rabaptin, RAB GTPase binding effector protein 1
RABEP2	rabaptin, RAB GTPase binding effector protein 2
RABL6	RAB, member RAS oncogene family like 6
RAI1	retinoic acid induced 1
RALYL	RALY RNA binding protein like
RAN	RAN, member RAS oncogene family
RAP1A	RAP1A, member of RAS oncogene family
RAPGEF1	Rap guanine nucleotide exchange factor 1
RARS1	arginyl-tRNA synthetase 1
RASIP1	Ras interacting protein 1
RASSF2	Ras association domain family member 2
RGS14	regulator of G protein signaling 14
RGS17	regulator of G protein signaling 17
RHOBTB1	Rho related BTB domain containing 1
RNF39	ring finger protein 39
RPGRIP1L	RPGRIP1 like
RPL26L1	ribosomal protein L26 like 1
RPS15A	ribosomal protein S15a
RRAD	RRAD, Ras related glycolysis inhibitor and calcium channel regulator
RSPO2	R-spondin 2
RSPO4	R-spondin 4
RYR2	ryanodine receptor 2
SAMD8	sterile alpha motif domain containing 8
SATB2	SATB homeobox 2
SBF1	SET binding factor 1
SBK1	SH3 domain binding kinase 1
SCN5A	sodium voltage-gated channel alpha subunit 5
SCRT1	scratch family transcriptional repressor 1
SEC11A	SEC11 homolog A, signal peptidase complex subunit
SEMA3B	semaphorin 3B
SERHL2	serine hydrolase like 2
SFSWAP	splicing factor SWAP
SGSM1	small G protein signaling modulator 1
SH2D3C	SH2 domain containing 3C
SH3GL2	SH3 domain containing GRB2 like 2, endophilin A1
SHC1	SHC adaptor protein 1
SIM1	SIM bHLH transcription factor 1
SLC13A3	solute carrier family 13 member 3
SLC15A3	solute carrier family 15 member 3
SLC16A5	solute carrier family 16 member 5
SLC19A1	solute carrier family 19 member 1
SLC22A17	solute carrier family 22 member 17
SLC27A3	solute carrier family 27 member 3
SLC5A6	solute carrier family 5 member 6
SLC6A12	solute carrier family 6 member 12
SLC7A10	solute carrier family 7 member 10
SLC8B1	solute carrier family 8 member B1
SLIT1	slit guidance ligand 1
SMAD1	SMAD family member 1
SMPD3	sphingomyelin phosphodiesterase 3
SNAP47	synaptosome associated protein 47
SOCS3	suppressor of cytokine signaling 3
SORCS2	sortilin related VPS10 domain containing receptor 2
SP6	Sp6 transcription factor
SPAG6	sperm associated antigen 6
SPHK2	sphingosine kinase 2
SPOCK1	SPARC (osteonectin), cwcv and kazal like domains proteoglycan 1
SPTBN2	spectrin beta, non-erythrocytic 2
SRCIN1	SRC kinase signaling inhibitor 1
SRD5A2	steroid 5 alpha-reductase 2
SRSF11	serine and arginine rich splicing factor 11
SSBP3	single stranded DNA binding protein 3
ST6GALNAC2	ST6 N-acetylgalactosaminide alpha-2,6-sialyltransferase 2
STAC2	SH3 and cysteine rich domain 2
SVEP1	sushi, von Willebrand factor type A, EGF and pentraxin domain containing 1
SYNE1	spectrin repeat containing nuclear envelope protein 1
SYS1	SYS1 golgi trafficking protein
SYT10	synaptotagmin 10
SZRD1	SUZ RNA binding domain containing 1
TAC1	tachykinin precursor 1
TAGLN	transgelin
TANGO6	transport and golgi organization 6 homolog
TAOK1	TAO kinase 1
TBC1D13	TBC1 domain family member 13
TBX1	T-box transcription factor 1
TC2N	tandem C2 domains, nuclear
TCF23	transcription factor 23
TCF4	transcription factor 4
TCHP	trichoplein keratin filament binding
TCTN2	tectonic family member 2
TENM3	teneurin transmembrane protein 3
TFAP4	transcription factor AP-4
TFR2	transferrin receptor 2
TGFB1I1	transforming growth factor beta 1 induced transcript 1
TGM1	transglutaminase 1
THTPA	thiamine triphosphatase
TMEM171	transmembrane protein 171
TMEM92	transmembrane protein 92
TNFRSF18	TNF receptor superfamily member 18
TNK2	tyrosine kinase non receptor 2
TNNI3	troponin I3, cardiac type
TOP1MT	DNA topoisomerase I mitochondrial
TP53TG5	TP53 target 5
TPI1	triosephosphate isomerase 1
TRABD2A	TraB domain containing 2A
TRAF3IP1	TRAF3 interacting protein 1
TRIB3	tribbles pseudokinase 3
TSFM	Ts translation elongation factor, mitochondrial
TSR3	TSR3 ribosome maturation factor
TTC27	tetratricopeptide repeat domain 27
TTI1	TELO2 interacting protein 1
TTLL4	tubulin tyrosine ligase like 4
TUBA1A	tubulin alpha 1a
TUBB2B	tubulin beta 2B class IIb
TULP4	TUB like protein 4
TXNRD1	thioredoxin reductase 1
UBALD2	UBA like domain containing 2
UBE2S	ubiquitin conjugating enzyme E2 S
UBE2V2	ubiquitin conjugating enzyme E2 V2
ULK2	unc-51 like autophagy activating kinase 2
UPP1	uridine phosphorylase 1
USE1	unconventional SNARE in the ER 1
USP29	ubiquitin specific peptidase 29
VENTX	VENT homeobox
VIPR2	vasoactive intestinal peptide receptor 2
WDR55	WD repeat domain 55
WDR59	WD repeat domain 59
WDR81	WD repeat domain 81
WFDC2	WAP four-disulfide core domain 2
WIPF2	WAS/WASL interacting protein family member 2
XKR4	XK related 4
XKR6	XK related 6
XYLT1	xylosyltransferase 1
YEATS4	YEATS domain containing 4
ZDHHC1	zinc finger DHHC-type containing 1
ZFPM1	zinc finger protein, FOG family member 1
ZIC2	Zic family member 2
ZIC3	Zic family member 3
ZMYND12	zinc finger MYND-type containing 12
ZNF135	zinc finger protein 135
ZNF273	zinc finger protein 273
ZNF274	zinc finger protein 274
ZNF385D	zinc finger protein 385D
ZNF428	zinc finger protein 428
ZNF460	zinc finger protein 460
ZNF532	zinc finger protein 532
ZNF536	zinc finger protein 536
ZNF555	zinc finger protein 555
ZNF623	zinc finger protein 623
ZNF670	zinc finger protein 670
ZNF774	zinc finger protein 774
ZNF808	zinc finger protein 808
ZNHIT3	zinc finger HIT-type containing 3
