# Supplementary material for: Genome-Wide Methylation Mapping Using Nanopore Sequencing Technology Identifies Novel Tumor Suppressor Genes in Hepatocellular Carcinoma
Source: Int J Mol Sci. 2021 Apr 11;22(8):3937. doi: 10.3390/ijms22083937 (PMC8069345; doi:10.3390/ijms22083937)
Supplement: Supplementary file 1 [file ijms-22-03937-s001.zip › Table S2.xlsx]

## Sheet: Tabelle1
Symbol	Entrez Gene Name
A1BG	alpha-1-B glycoprotein
AADAT	aminoadipate aminotransferase
ABCB6	ATP binding cassette subfamily B member 6 (Langereis blood group)
ABCC4	ATP binding cassette subfamily C member 4
ABCC8	ATP binding cassette subfamily C member 8
ABCF2	ATP binding cassette subfamily F member 2
ABHD16A	abhydrolase domain containing 16A
ABHD17A	abhydrolase domain containing 17A
ABLIM2	actin binding LIM protein family member 2
ABO	ABO, alpha 1-3-N-acetylgalactosaminyltransferase and alpha 1-3-galactosyltransferase
ACAD9	acyl-CoA dehydrogenase family member 9
ACAP3	ArfGAP with coiled-coil, ankyrin repeat and PH domains 3
ACOX1	acyl-CoA oxidase 1
ACP1	acid phosphatase 1
ACP5	acid phosphatase 5, tartrate resistant
ACRBP	acrosin binding protein
ACTA1	actin, alpha 1, skeletal muscle
ACTR5	ARP5 actin related protein 5 homolog
ACTRT3	actin related protein T3
ACVR2B	activin A receptor type 2B
ADA	adenosine deaminase
ADAL	adenosine deaminase like
ADAM8	ADAM metallopeptidase domain 8
ADAM12	ADAM metallopeptidase domain 12
ADAM28	ADAM metallopeptidase domain 28
ADAM32	ADAM metallopeptidase domain 32
ADAM33	ADAM metallopeptidase domain 33
ADAMTS20	ADAM metallopeptidase with thrombospondin type 1 motif 20
ADAP1	ArfGAP with dual PH domains 1
ADARB1	adenosine deaminase, RNA specific B1
ADARB2	adenosine deaminase, RNA specific B2 (inactive)
ADCY3	adenylate cyclase 3
ADCY4	adenylate cyclase 4
ADCY5	adenylate cyclase 5
ADD1	adducin 1
ADD2	adducin 2
ADGRV1	adhesion G protein-coupled receptor V1
ADORA2A	adenosine A2a receptor
ADORA2B	adenosine A2b receptor
ADPRH	ADP-ribosylarginine hydrolase
ADRA1D	adrenoceptor alpha 1D
ADRM1	adhesion regulating molecule 1
AFDN	afadin, adherens junction formation factor
AFMID	arylformamidase
AGAP5 (includes others)	ArfGAP with GTPase domain, ankyrin repeat and PH domain 5
AGK	acylglycerol kinase
AGMAT	agmatinase
AIP	aryl hydrocarbon receptor interacting protein
AJAP1	adherens junctions associated protein 1
AK1	adenylate kinase 1
AK4	adenylate kinase 4
AKAP2	A-kinase anchoring protein 2
AKAP11	A-kinase anchoring protein 11
AKAP12	A-kinase anchoring protein 12
AKNA	AT-hook transcription factor
AKR1A1	aldo-keto reductase family 1 member A1
AKR7A3	aldo-keto reductase family 7 member A3
AKT1S1	AKT1 substrate 1
ALDH16A1	aldehyde dehydrogenase 16 family member A1
ALDH1A2	aldehyde dehydrogenase 1 family member A2
ALDH3A1	aldehyde dehydrogenase 3 family member A1
ALDOA	aldolase, fructose-bisphosphate A
ALK	ALK receptor tyrosine kinase
ALKAL2	ALK and LTK ligand 2
ALOX12	arachidonate 12-lipoxygenase, 12S type
ALS2CL	ALS2 C-terminal like
AMDHD2	amidohydrolase domain containing 2
AMIGO2	adhesion molecule with Ig like domain 2
AMT	aminomethyltransferase
ANKLE1	ankyrin repeat and LEM domain containing 1
ANKRD23	ankyrin repeat domain 23
ANKRD39	ankyrin repeat domain 39
ANKRD18A	ankyrin repeat domain 18A
ANKRD30BL	ankyrin repeat domain 30B like
ANPEP	alanyl aminopeptidase, membrane
ANXA2	annexin A2
AP1B1	adaptor related protein complex 1 subunit beta 1
AP1M2	adaptor related protein complex 1 subunit mu 2
AP2M1	adaptor related protein complex 2 subunit mu 1
AP4S1	adaptor related protein complex 4 subunit sigma 1
APCDD1L	APC down-regulated 1 like
AQP5	aquaporin 5
ARC	activity regulated cytoskeleton associated protein
ARHGAP20	Rho GTPase activating protein 20
ARHGAP8/PRR5-ARHGAP8	Rho GTPase activating protein 8
ARHGDIA	Rho GDP dissociation inhibitor alpha
ARL4A	ADP ribosylation factor like GTPase 4A
ARL6IP4	ADP ribosylation factor like GTPase 6 interacting protein 4
ARMCX5-GPRASP2/GPRASP2	G protein-coupled receptor associated sorting protein 2
ARPC1A	actin related protein 2/3 complex subunit 1A
ASCL2	achaete-scute family bHLH transcription factor 2
ASH1L	ASH1 like histone lysine methyltransferase
ASIC2	acid sensing ion channel subunit 2
ASPSCR1	ASPSCR1, UBX domain containing tether for SLC2A4
ASXL2	ASXL transcriptional regulator 2
ATF7IP2	activating transcription factor 7 interacting protein 2
ATG9A	autophagy related 9A
ATL3	atlastin GTPase 3
ATP1A1	ATPase Na+/K+ transporting subunit alpha 1
ATP1A3	ATPase Na+/K+ transporting subunit alpha 3
ATP5MC2	ATP synthase membrane subunit c locus 2
ATP5ME	ATP synthase membrane subunit e
ATP6V0C	ATPase H+ transporting V0 subunit c
ATP6V0E2	ATPase H+ transporting V0 subunit e2
ATP9B	ATPase phospholipid transporting 9B (putative)
ATXN7	ataxin 7
ATXN2L	ataxin 2 like
AURKC	aurora kinase C
AVPR1A	arginine vasopressin receptor 1A
AXIN2	axin 2
AZIN1	antizyme inhibitor 1
B3GALNT1	beta-1,3-N-acetylgalactosaminyltransferase 1 (globoside blood group)
B3GNT2	UDP-GlcNAc:betaGal beta-1,3-N-acetylglucosaminyltransferase 2
B3GNT9	UDP-GlcNAc:betaGal beta-1,3-N-acetylglucosaminyltransferase 9
B3GNTL1	UDP-GlcNAc:betaGal beta-1,3-N-acetylglucosaminyltransferase like 1
B4GALNT2	beta-1,4-N-acetyl-galactosaminyltransferase 2
B4GALT5	beta-1,4-galactosyltransferase 5
B4GALT6	beta-1,4-galactosyltransferase 6
BACH1	BTB domain and CNC homolog 1
BAG2	BCL2 associated athanogene 2
BAG5	BCL2 associated athanogene 5
BAG6	BCL2 associated athanogene 6
BANP	BTG3 associated nuclear protein
BARHL1	BarH like homeobox 1
BARX2	BARX homeobox 2
BCAN	brevican
BCAR3	BCAR3, NSP family adaptor protein
BCAS3	BCAS3, microtubule associated cell migration factor
BCL2L1	BCL2 like 1
BCL2L10	BCL2 like 10
BCL6B	B cell CLL/lymphoma 6B
BCL9L	B cell CLL/lymphoma 9 like
BDH1	3-hydroxybutyrate dehydrogenase 1
BDNF	brain derived neurotrophic factor
BEND2	BEN domain containing 2
BFAR	bifunctional apoptosis regulator
BHLHB9	basic helix-loop-helix family member b9
BIN2	bridging integrator 2
BMP4	bone morphogenetic protein 4
BMP6	bone morphogenetic protein 6
BMP7	bone morphogenetic protein 7
BMS1	BMS1, ribosome biogenesis factor
BORCS8	BLOC-1 related complex subunit 8
BRCA1	BRCA1, DNA repair associated
BRD2	bromodomain containing 2
BRDT	bromodomain testis associated
BRK1	BRICK1, SCAR/WAVE actin nucleating complex subunit
BRSK2	BR serine/threonine kinase 2
BSCL2	BSCL2, seipin lipid droplet biogenesis associated
BTBD6	BTB domain containing 6
C11orf88	chromosome 11 open reading frame 88
C12orf56	chromosome 12 open reading frame 56
C14orf39	chromosome 14 open reading frame 39
C15orf40	chromosome 15 open reading frame 40
C16orf45	chromosome 16 open reading frame 45
C16orf95	chromosome 16 open reading frame 95
C17orf51	chromosome 17 open reading frame 51
C17orf64	chromosome 17 open reading frame 64
C17orf97	chromosome 17 open reading frame 97
C17orf107	chromosome 17 open reading frame 107
C19orf24	chromosome 19 open reading frame 24
C19orf33	chromosome 19 open reading frame 33
C19orf38	chromosome 19 open reading frame 38
C1orf56	chromosome 1 open reading frame 56
C1orf141	chromosome 1 open reading frame 141
C1orf194	chromosome 1 open reading frame 194
C1QTNF5	C1q and TNF related 5
C22orf31	chromosome 22 open reading frame 31
C2orf50	chromosome 2 open reading frame 50
C3orf14	chromosome 3 open reading frame 14
C3orf38	chromosome 3 open reading frame 38
C5orf38	chromosome 5 open reading frame 38
C6orf48	chromosome 6 open reading frame 48
C6orf58	chromosome 6 open reading frame 58
C6orf201	chromosome 6 open reading frame 201
C7orf31	chromosome 7 open reading frame 31
C7orf50	chromosome 7 open reading frame 50
C8orf82	chromosome 8 open reading frame 82
C9orf43	chromosome 9 open reading frame 43
CA10	carbonic anhydrase 10
CACNA1E	calcium voltage-gated channel subunit alpha1 E
CACNA2D1	calcium voltage-gated channel auxiliary subunit alpha2delta 1
CADPS	calcium dependent secretion activator
CALCB	calcitonin related polypeptide beta
CALN1	calneuron 1
CAMK2B	calcium/calmodulin dependent protein kinase II beta
CANX	calnexin
CARHSP1	calcium regulated heat stable protein 1
CASP2	caspase 2
CAST	calpastatin
CAVIN3	caveolae associated protein 3
CBFA2T2	CBFA2/RUNX1 translocation partner 2
CBLN1	cerebellin 1 precursor
CBLN2	cerebellin 2 precursor
CBLN4	cerebellin 4 precursor
CCAR1	cell division cycle and apoptosis regulator 1
CCBE1	collagen and calcium binding EGF domains 1
CCDC13	coiled-coil domain containing 13
CCDC78	coiled-coil domain containing 78
CCDC130	coiled-coil domain containing 130
CCDC137	coiled-coil domain containing 137
CCDC155	coiled-coil domain containing 155
CCDC180	coiled-coil domain containing 180
CCDC144NL	coiled-coil domain containing 144 family, N-terminal like
CCL28	C-C motif chemokine ligand 28
CCNA1	cyclin A1
CCNJ	cyclin J
CCPG1	cell cycle progression 1
CD34	CD34 molecule
CD70	CD70 molecule
CD276	CD276 molecule
CD163L1	CD163 molecule like 1
CD2BP2	CD2 cytoplasmic tail binding protein 2
CD300A	CD300a molecule
CD8A	CD8a molecule
CD8B	CD8b molecule
CDC16	cell division cycle 16
CDC42	cell division cycle 42
CDC25B	cell division cycle 25B
CDC42EP2	CDC42 effector protein 2
CDCA7L	cell division cycle associated 7 like
CDH7	cadherin 7
CDH11	cadherin 11
CDH15	cadherin 15
CDK3	cyclin dependent kinase 3
CDK10	cyclin dependent kinase 10
CDK12	cyclin dependent kinase 12
CDK13	cyclin dependent kinase 13
CDK20	cyclin dependent kinase 20
CDK11A	cyclin dependent kinase 11A
CDK11B	cyclin dependent kinase 11B
CDKL4	cyclin dependent kinase like 4
CDKN3	cyclin dependent kinase inhibitor 3
CDKN1C	cyclin dependent kinase inhibitor 1C
CDS2	CDP-diacylglycerol synthase 2
CDT1	chromatin licensing and DNA replication factor 1
CDX1	caudal type homeobox 1
CELF4	CUGBP Elav-like family member 4
CELF6	CUGBP Elav-like family member 6
CELSR3	cadherin EGF LAG seven-pass G-type receptor 3
CENPS/CENPS-CORT	centromere protein S
CEP41	centrosomal protein 41
CEP85	centrosomal protein 85
CEP350	centrosomal protein 350
CERS3	ceramide synthase 3
CFAP43	cilia and flagella associated protein 43
CFAP45	cilia and flagella associated protein 45
CFAP298	cilia and flagella associated protein 298
CGAS	cyclic GMP-AMP synthase
CHAC1	ChaC glutathione specific gamma-glutamylcyclotransferase 1
CHAD	chondroadherin
CHERP	calcium homeostasis endoplasmic reticulum protein
CHKB	choline kinase beta
CHMP1A	charged multivesicular body protein 1A
CHMP2A	charged multivesicular body protein 2A
CHN2	chimerin 2
CHP1	calcineurin like EF-hand protein 1
CHP2	calcineurin like EF-hand protein 2
CHST5	carbohydrate sulfotransferase 5
CIDEA	cell death-inducing DFFA-like effector a
CIDEB	cell death-inducing DFFA-like effector b
CILP2	cartilage intermediate layer protein 2
CISD3	CDGSH iron sulfur domain 3
CLCF1	cardiotrophin like cytokine factor 1
CLDN6	claudin 6
CLDN7	claudin 7
CLDN11	claudin 11
CLIP2	CAP-Gly domain containing linker protein 2
CLK4	CDC like kinase 4
CLN3	CLN3, battenin
CLPB	ClpB homolog, mitochondrial AAA ATPase chaperonin
CLPSL2	colipase like 2
CLPTM1	CLPTM1, transmembrane protein
CLUAP1	clusterin associated protein 1
CMTM1	CKLF like MARVEL transmembrane domain containing 1
CMTM2	CKLF like MARVEL transmembrane domain containing 2
CNDP2	carnosine dipeptidase 2
CNTFR	ciliary neurotrophic factor receptor
CNTNAP1	contactin associated protein 1
CNTNAP5	contactin associated protein like 5
COIL	coilin
COL11A2	collagen type XI alpha 2 chain
COL7A1	collagen type VII alpha 1 chain
COL9A1	collagen type IX alpha 1 chain
COL9A3	collagen type IX alpha 3 chain
COLCA2	colorectal cancer associated 2
COLEC11	collectin subfamily member 11
COMMD7	COMM domain containing 7
COMT	catechol-O-methyltransferase
COPS5	COP9 signalosome subunit 5
CORO2B	coronin 2B
COX20	cytochrome c oxidase assembly factor COX20
COX6A2	cytochrome c oxidase subunit 6A2
COX8A	cytochrome c oxidase subunit 8A
CPEB1	cytoplasmic polyadenylation element binding protein 1
CPNE1	copine 1
CPT1B	carnitine palmitoyltransferase 1B
CPXM1	carboxypeptidase X, M14 family member 1
CREB1	cAMP responsive element binding protein 1
CRIP3	cysteine rich protein 3
CRYGD	crystallin gamma D
CRYGN	crystallin gamma N
CSAD	cysteine sulfinic acid decarboxylase
CSNK1E	casein kinase 1 epsilon
CTCF	CCCTC-binding factor
CTCFL	CCCTC-binding factor like
CTDNEP1	CTD nuclear envelope phosphatase 1
CTNND1	catenin delta 1
CTPS1	CTP synthase 1
CTSA	cathepsin A
CTSV	cathepsin V
CTSZ	cathepsin Z
CTTN	cortactin
CTTNBP2	cortactin binding protein 2
CUL5	cullin 5
CUL9	cullin 9
CUZD1	CUB and zona pellucida like domains 1
CXCL12	C-X-C motif chemokine ligand 12
CXCR4	C-X-C motif chemokine receptor 4
CXXC1	CXXC finger protein 1
CXXC5	CXXC finger protein 5
CYB561	cytochrome b561
CYGB	cytoglobin
CYP1B1	cytochrome P450 family 1 subfamily B member 1
CYP24A1	cytochrome P450 family 24 subfamily A member 1
CYP26A1	cytochrome P450 family 26 subfamily A member 1
CYP26B1	cytochrome P450 family 26 subfamily B member 1
CYP27B1	cytochrome P450 family 27 subfamily B member 1
CYP2D6	cytochrome P450 family 2 subfamily D member 6
CYP2R1	cytochrome P450 family 2 subfamily R member 1
CYP4V2	cytochrome P450 family 4 subfamily V member 2
CYTH1	cytohesin 1
DAB2IP	DAB2 interacting protein
DAPK1	death associated protein kinase 1
DAXX	death domain associated protein
DBNDD2	dysbindin domain containing 2
DCHS2	dachsous cadherin-related 2
DDIT4L	DNA damage inducible transcript 4 like
DDX39B	DExD-box helicase 39B
DECR2	2,4-dienoyl-CoA reductase 2
DEDD2	death effector domain containing 2
DENND2D	DENN domain containing 2D
DENND4A	DENN domain containing 4A
DENND5B	DENN domain containing 5B
DENND6B	DENN domain containing 6B
DEPDC5	DEP domain containing 5
DERL3	derlin 3
DGCR6/LOC102724770	DiGeorge syndrome critical region gene 6
DGKE	diacylglycerol kinase epsilon
DHDDS	dehydrodolichyl diphosphate synthase subunit
DHH	desert hedgehog
DHODH	dihydroorotate dehydrogenase (quinone)
DHRS11	dehydrogenase/reductase 11
DHRS4L2	dehydrogenase/reductase 4 like 2
DHTKD1	dehydrogenase E1 and transketolase domain containing 1
DHX8	DEAH-box helicase 8
DHX9	DExH-box helicase 9
DHX35	DEAH-box helicase 35
DIABLO	diablo IAP-binding mitochondrial protein
DIP2B	disco interacting protein 2 homolog B
DIS3L2	DIS3 like 3'-5' exoribonuclease 2
DKK2	dickkopf WNT signaling pathway inhibitor 2
DLEU7	deleted in lymphocytic leukemia, 7
DLGAP2	DLG associated protein 2
DLX1	distal-less homeobox 1
DLX4	distal-less homeobox 4
DMC1	DNA meiotic recombinase 1
DMRT2	doublesex and mab-3 related transcription factor 2
DMRTC2	DMRT like family C2
DNAAF5	dynein axonemal assembly factor 5
DNAI2	dynein axonemal intermediate chain 2
DNAJA4	DnaJ heat shock protein family (Hsp40) member A4
DNAJB1	DnaJ heat shock protein family (Hsp40) member B1
DNAJB4	DnaJ heat shock protein family (Hsp40) member B4
DNAJB12	DnaJ heat shock protein family (Hsp40) member B12
DNAJC4	DnaJ heat shock protein family (Hsp40) member C4
DNAJC5	DnaJ heat shock protein family (Hsp40) member C5
DNAJC7	DnaJ heat shock protein family (Hsp40) member C7
DNAJC14	DnaJ heat shock protein family (Hsp40) member C14
DND1	DND microRNA-mediated repression inhibitor 1
DNMT1	DNA methyltransferase 1
DNPH1	2'-deoxynucleoside 5'-phosphate N-hydrolase 1
DNTTIP1	deoxynucleotidyltransferase terminal interacting protein 1
DOC2A	double C2 domain alpha
DOC2B	double C2 domain beta
DOCK8	dedicator of cytokinesis 8
DPEP3	dipeptidase 3
DPP6	dipeptidyl peptidase like 6
DPP7	dipeptidyl peptidase 7
DPPA5	developmental pluripotency associated 5
DPYSL3	dihydropyrimidinase like 3
DPYSL5	dihydropyrimidinase like 5
DRC1	dynein regulatory complex subunit 1
DRD4	dopamine receptor D4
DSC3	desmocollin 3
DSP	desmoplakin
DUOX1	dual oxidase 1
DUOX2	dual oxidase 2
DUOXA1	dual oxidase maturation factor 1
DUS1L	dihydrouridine synthase 1 like
DUSP2	dual specificity phosphatase 2
DUSP22	dual specificity phosphatase 22
DUSP26	dual specificity phosphatase 26
DXO	decapping exoribonuclease
DYRK3	dual specificity tyrosine phosphorylation regulated kinase 3
DYSF	dysferlin
E2F3	E2F transcription factor 3
EARS2	glutamyl-tRNA synthetase 2, mitochondrial
ECE1	endothelin converting enzyme 1
ECEL1	endothelin converting enzyme like 1
EDARADD	EDAR associated death domain
EDEM2	ER degradation enhancing alpha-mannosidase like protein 2
EFCAB1	EF-hand calcium binding domain 1
EFHD1	EF-hand domain family member D1
EFS	embryonal Fyn-associated substrate
EGFL8	EGF like domain multiple 8
EGLN3	egl-9 family hypoxia inducible factor 3
EGR2	early growth response 2
EGR3	early growth response 3
EHMT1	euchromatic histone lysine methyltransferase 1
EIF6	eukaryotic translation initiation factor 6
EIF3K	eukaryotic translation initiation factor 3 subunit K
EIF3L	eukaryotic translation initiation factor 3 subunit L
EIF4E3	eukaryotic translation initiation factor 4E family member 3
ELAC1	elaC ribonuclease Z 1
ELMO2	engulfment and cell motility 2
EMP2	epithelial membrane protein 2
EMX2	empty spiracles homeobox 2
ENDOG	endonuclease G
ENTPD6	ectonucleoside triphosphate diphosphohydrolase 6 (putative)
EPB41	erythrocyte membrane protein band 4.1
EPB41L3	erythrocyte membrane protein band 4.1 like 3
EPHA4	EPH receptor A4
EPHA10	EPH receptor A10
EPN1	epsin 1
EPS8L1	EPS8 like 1
ERCC3	ERCC excision repair 3, TFIIH core complex helicase subunit
ERCC5	ERCC excision repair 5, endonuclease
ERF	ETS2 repressor factor
ERFE	erythroferrone
ERGIC1	endoplasmic reticulum-golgi intermediate compartment 1
ERI1	exoribonuclease 1
ERICH1	glutamate rich 1
ERLIN2	ER lipid raft associated 2
ERN2	endoplasmic reticulum to nucleus signaling 2
ESR1	estrogen receptor 1
ESRRG	estrogen related receptor gamma
ESX1	ESX homeobox 1
ETAA1	ETAA1, ATR kinase activator
ETNK2	ethanolamine kinase 2
ETS1	ETS proto-oncogene 1, transcription factor
EXOC6	exocyst complex component 6
EXOSC2	exosome component 2
EYA4	EYA transcriptional coactivator and phosphatase 4
FADS6	fatty acid desaturase 6
FAM107A	family with sequence similarity 107 member A
FAM110A	family with sequence similarity 110 member A
FAM110C	family with sequence similarity 110 member C
FAM124B	family with sequence similarity 124 member B
FAM129B	family with sequence similarity 129 member B
FAM166B	family with sequence similarity 166 member B
FAM174B	family with sequence similarity 174 member B
FAM19A2	family with sequence similarity 19 member A2, C-C motif chemokine like
FAM19A4	family with sequence similarity 19 member A4, C-C motif chemokine like
FAM217B	family with sequence similarity 217 member B
FAM228A	family with sequence similarity 228 member A
FAM241B	family with sequence similarity 241 member B
FAM24B	family with sequence similarity 24 member B
FAM53B	family with sequence similarity 53 member B
FAM69B	family with sequence similarity 69 member B
FAM81A	family with sequence similarity 81 member A
FAM83B	family with sequence similarity 83 member B
FAM83C	family with sequence similarity 83 member C
FAM83D	family with sequence similarity 83 member D
FAM83F	family with sequence similarity 83 member F
FAR1	fatty acyl-CoA reductase 1
FAS	Fas cell surface death receptor
FAT1	FAT atypical cadherin 1
FBF1	Fas binding factor 1
FBLN7	fibulin 7
FBN2	fibrillin 2
FBXL8	F-box and leucine rich repeat protein 8
FBXL14	F-box and leucine rich repeat protein 14
FBXL19	F-box and leucine rich repeat protein 19
FBXO17	F-box protein 17
FBXO27	F-box protein 27
FBXO39	F-box protein 39
FBXW5	F-box and WD repeat domain containing 5
FEV	FEV, ETS transcription factor
FGD5	FYVE, RhoGEF and PH domain containing 5
FGF19	fibroblast growth factor 19
FGR	FGR proto-oncogene, Src family tyrosine kinase
FHL2	four and a half LIM domains 2
FICD	FIC domain containing
FIP1L1	factor interacting with PAPOLA and CPSF1
FIZ1	FLT3 interacting zinc finger 1
FKBP4	FK506 binding protein 4
FKBP6	FK506 binding protein 6
FKBP11	FK506 binding protein 11
FLNC	filamin C
FLT1	fms related tyrosine kinase 1
FLT3LG	fms related tyrosine kinase 3 ligand
FMC1	formation of mitochondrial complex V assembly factor 1 homolog
FMNL3	formin like 3
FNDC1	fibronectin type III domain containing 1
FNTB	farnesyltransferase, CAAX box, beta
FOXK2	forkhead box K2
FOXP1	forkhead box P1
FOXRED2	FAD dependent oxidoreductase domain containing 2
FRMD4B	FERM domain containing 4B
FRS3	fibroblast growth factor receptor substrate 3
FSCN2	fascin actin-bundling protein 2, retinal
FSCN3	fascin actin-bundling protein 3
FUT7	fucosyltransferase 7
FUZ	fuzzy planar cell polarity protein
FZR1	fizzy and cell division cycle 20 related 1
GABRB2	gamma-aminobutyric acid type A receptor beta2 subunit
GABRB3	gamma-aminobutyric acid type A receptor beta3 subunit
GADL1	glutamate decarboxylase like 1
GALC	galactosylceramidase
GALE	UDP-galactose-4-epimerase
GALNS	galactosamine (N-acetyl)-6-sulfatase
GALNT3	polypeptide N-acetylgalactosaminyltransferase 3
GALNT14	polypeptide N-acetylgalactosaminyltransferase 14
GALR1	galanin receptor 1
GALR2	galanin receptor 2
GAS6	growth arrest specific 6
GAS8	growth arrest specific 8
GATA5	GATA binding protein 5
GATC	glutamyl-tRNA amidotransferase subunit C
GATM	glycine amidinotransferase
GBGT1	globoside alpha-1,3-N-acetylgalactosaminyltransferase 1 (FORS blood group)
GBX2	gastrulation brain homeobox 2
GCGR	glucagon receptor
GCK	glucokinase
GDF10	growth differentiation factor 10
GET4	golgi to ER traffic protein 4
GFM1	G elongation factor mitochondrial 1
GFRA1	GDNF family receptor alpha 1
GGN	gametogenetin
GGT1	gamma-glutamyltransferase 1
GHITM	growth hormone inducible transmembrane protein
GIGYF2	GRB10 interacting GYF protein 2
GIMAP1	GTPase, IMAP family member 1
GINS1	GINS complex subunit 1
GINS2	GINS complex subunit 2
GLB1L	galactosidase beta 1 like
GLDN	gliomedin
GLE1	GLE1, RNA export mediator
GLIS3	GLIS family zinc finger 3
GLS2	glutaminase 2
GMNN	geminin, DNA replication inhibitor
GNA14	G protein subunit alpha 14
GNAI2	G protein subunit alpha i2
GNAS	GNAS complex locus
GNB2	G protein subunit beta 2
GNG3	G protein subunit gamma 3
GOLGA3	golgin A3
GPAM	glycerol-3-phosphate acyltransferase, mitochondrial
GPATCH1	G-patch domain containing 1
GPC1	glypican 1
GPD2	glycerol-3-phosphate dehydrogenase 2
GPN1	GPN-loop GTPase 1
GPR37	G protein-coupled receptor 37
GPR75	G protein-coupled receptor 75
GPR139	G protein-coupled receptor 139
GPR143	G protein-coupled receptor 143
GPR180	G protein-coupled receptor 180
GPRC5C	G protein-coupled receptor class C group 5 member C
GPS2	G protein pathway suppressor 2
GRAMD2A	GRAM domain containing 2A
GREB1	growth regulating estrogen receptor binding 1
GRIN1	glutamate ionotropic receptor NMDA type subunit 1
GRIN2A	glutamate ionotropic receptor NMDA type subunit 2A
GRIN2C	glutamate ionotropic receptor NMDA type subunit 2C
GSDMD	gasdermin D
GSPT1	G1 to S phase transition 1
GSTO2	glutathione S-transferase omega 2
GSTP1	glutathione S-transferase pi 1
GSX1	GS homeobox 1
GTF2H4	general transcription factor IIH subunit 4
GTF2H2C	GTF2H2 family member C
GTF3C4	general transcription factor IIIC subunit 4
GTPBP2	GTP binding protein 2
GTSE1	G2 and S-phase expressed 1
GULP1	GULP, engulfment adaptor PTB domain containing 1
HACD3	3-hydroxyacyl-CoA dehydratase 3
HAND1	heart and neural crest derivatives expressed 1
HAND2	heart and neural crest derivatives expressed 2
HAP1	huntingtin associated protein 1
HARBI1	harbinger transposase derived 1
HAUS4	HAUS augmin like complex subunit 4
HBQ1	hemoglobin subunit theta 1
HCK	HCK proto-oncogene, Src family tyrosine kinase
HCN1	hyperpolarization activated cyclic nucleotide gated potassium channel 1
HCN4	hyperpolarization activated cyclic nucleotide gated potassium channel 4
HCST	hematopoietic cell signal transducer
HEATR3	HEAT repeat containing 3
HECA	hdc homolog, cell cycle regulator
HENMT1	HEN methyltransferase 1
HEYL	hes related family bHLH transcription factor with YRPW motif-like
HHIPL1	HHIP like 1
HIPK4	homeodomain interacting protein kinase 4
HIRIP3	HIRA interacting protein 3
HIST1H1B	histone cluster 1 H1 family member b
HIST1H4H	histone cluster 1 H4 family member h
HKR1	HKR1, GLI-Kruppel zinc finger family member
HLA-B	major histocompatibility complex, class I, B
HLA-C	major histocompatibility complex, class I, C
HLX	H2.0 like homeobox
HMCES	5-hydroxymethylcytosine binding, ES cell specific
HMGA1	high mobility group AT-hook 1
HMGN2	high mobility group nucleosomal binding domain 2
HMOX2	heme oxygenase 2
HNF1B	HNF1 homeobox B
HNRNPL	heterogeneous nuclear ribonucleoprotein L
HOMER3	homer scaffold protein 3
HOPX	HOP homeobox
HOXA3	homeobox A3
HOXA7	homeobox A7
HOXA9	homeobox A9
HOXA10	homeobox A10
HOXB1	homeobox B1
HOXB4	homeobox B4
HOXB9	homeobox B9
HOXC5	homeobox C5
HOXD3	homeobox D3
HOXD4	homeobox D4
HOXD8	homeobox D8
HOXD9	homeobox D9
HOXD10	homeobox D10
HOXD12	homeobox D12
HR	HR, lysine demethylase and nuclear receptor corepressor
HS3ST2	heparan sulfate-glucosamine 3-sulfotransferase 2
HS3ST3A1	heparan sulfate-glucosamine 3-sulfotransferase 3A1
HSBP1	heat shock factor binding protein 1
HSF4	heat shock transcription factor 4
HSF5	heat shock transcription factor 5
HSF2BP	heat shock transcription factor 2 binding protein
HSPA2	heat shock protein family A (Hsp70) member 2
HSPA4L	heat shock protein family A (Hsp70) member 4 like
HSPB6	heat shock protein family B (small) member 6
HTATIP2	HIV-1 Tat interactive protein 2
HYDIN	HYDIN, axonemal central pair apparatus protein
HYI	hydroxypyruvate isomerase (putative)
IAH1	isoamyl acetate hydrolyzing esterase 1 (putative)
ICAM1	intercellular adhesion molecule 1
ID1	inhibitor of DNA binding 1, HLH protein
IFITM3	interferon induced transmembrane protein 3
IFITM10	interferon induced transmembrane protein 10
IFNAR2	interferon alpha and beta receptor subunit 2
IGF2	insulin like growth factor 2
IGFBP2	insulin like growth factor binding protein 2
IGFBP3	insulin like growth factor binding protein 3
IGFBP7	insulin like growth factor binding protein 7
IGFLR1	IGF like family receptor 1
IGHMBP2	immunoglobulin mu DNA binding protein 2
IKZF1	IKAROS family zinc finger 1
IL12RB2	interleukin 12 receptor subunit beta 2
IL17RA	interleukin 17 receptor A
IL1R1	interleukin 1 receptor type 1
IL20RA	interleukin 20 receptor subunit alpha
IL4I1	interleukin 4 induced 1
INO80E	INO80 complex subunit E
INSC	INSC, spindle orientation adaptor protein
INTS3	integrator complex subunit 3
INTS11	integrator complex subunit 11
IPO11	importin 11
IQSEC1	IQ motif and Sec7 domain 1
IRAK3	interleukin 1 receptor associated kinase 3
IRF6	interferon regulatory factor 6
IRF7	interferon regulatory factor 7
IRGQ	immunity related GTPase Q
IRS1	insulin receptor substrate 1
IRS2	insulin receptor substrate 2
IRX2	iroquois homeobox 2
IRX4	iroquois homeobox 4
ISLR2	immunoglobulin superfamily containing leucine rich repeat 2
ISYNA1	inositol-3-phosphate synthase 1
ITGA4	integrin subunit alpha 4
ITGA11	integrin subunit alpha 11
ITM2C	integral membrane protein 2C
ITPKB	inositol-trisphosphate 3-kinase B
JAM2	junctional adhesion molecule 2
JMJD8	jumonji domain containing 8
KAT5	lysine acetyltransferase 5
KAT7	lysine acetyltransferase 7
KAT8	lysine acetyltransferase 8
KATNAL1	katanin catalytic subunit A1 like 1
KCNA7	potassium voltage-gated channel subfamily A member 7
KCNAB1	potassium voltage-gated channel subfamily A member regulatory beta subunit 1
KCNAB2	potassium voltage-gated channel subfamily A regulatory beta subunit 2
KCNB1	potassium voltage-gated channel subfamily B member 1
KCNC3	potassium voltage-gated channel subfamily C member 3
KCNG3	potassium voltage-gated channel modifier subfamily G member 3
KCNJ2	potassium voltage-gated channel subfamily J member 2
KCNJ6	potassium voltage-gated channel subfamily J member 6
KCNK6	potassium two pore domain channel subfamily K member 6
KCNK9	potassium two pore domain channel subfamily K member 9
KCNK17	potassium two pore domain channel subfamily K member 17
KCNN2	potassium calcium-activated channel subfamily N member 2
KCNQ3	potassium voltage-gated channel subfamily Q member 3
KCNQ5	potassium voltage-gated channel subfamily Q member 5
KCNRG	potassium channel regulator
KCNS3	potassium voltage-gated channel modifier subfamily S member 3
KDM8	lysine demethylase 8
KHDRBS2	KH RNA binding domain containing, signal transduction associated 2
KHK	ketohexokinase
KHNYN	KH and NYN domain containing
KIAA0930	KIAA0930
KIAA1257	KIAA1257
KIAA1324	KIAA1324
KIAA1614	KIAA1614
KIF12	kinesin family member 12
KIF17	kinesin family member 17
KIF22	kinesin family member 22
KIF26A	kinesin family member 26A
KIFC1	kinesin family member C1
KIT	KIT proto-oncogene receptor tyrosine kinase
KL	klotho
KLF4	Kruppel like factor 4
KLHDC4	kelch domain containing 4
KLHL21	kelch like family member 21
KLHL42	kelch like family member 42
KPNB1	karyopherin subunit beta 1
KRBA1	KRAB-A domain containing 1
KRT18	keratin 18
KRT72	keratin 72
KRT85	keratin 85
KRTCAP3	keratinocyte associated protein 3
LAMA5	laminin subunit alpha 5
LAMP1	lysosomal associated membrane protein 1
LASP1	LIM and SH3 protein 1
LAYN	layilin
LBHD1	LBH domain containing 1
LDHAL6A	lactate dehydrogenase A like 6A
LDHB	lactate dehydrogenase B
LDHC	lactate dehydrogenase C
LEP	leptin
LGI4	leucine rich repeat LGI family member 4
LHFPL2	LHFPL tetraspan subfamily member 2
LHX3	LIM homeobox 3
LHX6	LIM homeobox 6
LIF	LIF, interleukin 6 family cytokine
LIME1	Lck interacting transmembrane adaptor 1
LIMS2	LIM zinc finger domain containing 2
LIN37	lin-37 DREAM MuvB core complex component
LLGL2	LLGL2, scribble cell polarity complex component
LMNTD2	lamin tail domain containing 2
LMO2	LIM domain only 2
LMX1A	LIM homeobox transcription factor 1 alpha
LOXL2	lysyl oxidase like 2
LOXL3	lysyl oxidase like 3
LPAR3	lysophosphatidic acid receptor 3
LPIN1	lipin 1
LRAT	lecithin retinol acyltransferase
LRBA	LPS responsive beige-like anchor protein
LRCH2	leucine rich repeats and calponin homology domain containing 2
LRCH3	leucine rich repeats and calponin homology domain containing 3
LRFN5	leucine rich repeat and fibronectin type III domain containing 5
LRP1B	LDL receptor related protein 1B
LRRC24	leucine rich repeat containing 24
LRRC34	leucine rich repeat containing 34
LRRC41	leucine rich repeat containing 41
LRRC56	leucine rich repeat containing 56
LRRC8D	leucine rich repeat containing 8 VRAC subunit D
LRRFIP1	LRR binding FLII interacting protein 1
LRRK1	leucine rich repeat kinase 1
LTB4R	leukotriene B4 receptor
LTBP2	latent transforming growth factor beta binding protein 2
LTF	lactotransferrin
LUC7L2	LUC7 like 2, pre-mRNA splicing factor
LVRN	laeverin
LY75	lymphocyte antigen 75
LY6H	lymphocyte antigen 6 family member H
LYNX1	Ly6/neurotoxin 1
LYNX1-SLURP2	--
LYPD1	LY6/PLAUR domain containing 1
LZIC	leucine zipper and CTNNBIP1 domain containing
LZTR1	leucine zipper like transcription regulator 1
LZTS1	leucine zipper tumor suppressor 1
M1AP	meiosis 1 associated protein
MACROD2	MACRO domain containing 2
MADCAM1	mucosal vascular addressin cell adhesion molecule 1
MAFG	MAF bZIP transcription factor G
MAGI1	membrane associated guanylate kinase, WW and PDZ domain containing 1
MAJIN	membrane anchored junction protein
MALL	mal, T cell differentiation protein like
MAP1LC3A	microtubule associated protein 1 light chain 3 alpha
MAP2K1	mitogen-activated protein kinase kinase 1
MAP3K8	mitogen-activated protein kinase kinase kinase 8
MAP6D1	MAP6 domain containing 1
MAP7D3	MAP7 domain containing 3
MAPK8IP2	mitogen-activated protein kinase 8 interacting protein 2
MAPRE1	microtubule associated protein RP/EB family member 1
MARCH1	membrane associated ring-CH-type finger 1
MARK3	microtubule affinity regulating kinase 3
MARS	methionyl-tRNA synthetase
MATK	megakaryocyte-associated tyrosine kinase
MATR3	matrin 3
MBD3	methyl-CpG binding domain protein 3
MBD6	methyl-CpG binding domain protein 6
MBOAT1	membrane bound O-acyltransferase domain containing 1
MCCC2	methylcrotonoyl-CoA carboxylase 2
MCM2	minichromosome maintenance complex component 2
MCM6	minichromosome maintenance complex component 6
MCM7	minichromosome maintenance complex component 7
MCOLN3	mucolipin 3
MDFI	MyoD family inhibitor
MDGA2	MAM domain containing glycosylphosphatidylinositol anchor 2
MED16	mediator complex subunit 16
MEGF6	multiple EGF like domains 6
MEIKIN	meiotic kinetochore factor
MEST	mesoderm specific transcript
METRN	meteorin, glial cell differentiation regulator
METTL17	methyltransferase like 17
METTL23	methyltransferase like 23
MFAP3L	microfibril associated protein 3 like
MFRP	membrane frizzled-related protein
MFSD10	major facilitator superfamily domain containing 10
MGARP	mitochondria localized glutamic acid rich protein
MGLL	monoglyceride lipase
MGMT	O-6-methylguanine-DNA methyltransferase
MGRN1	mahogunin ring finger 1
MICB	MHC class I polypeptide-related sequence B
MINDY4	MINDY lysine 48 deubiquitinase 4
MKX	mohawk homeobox
MLC1	megalencephalic leukoencephalopathy with subcortical cysts 1
MLLT10	MLLT10, histone lysine methyltransferase DOT1L cofactor
MLPH	melanophilin
MLX	MLX, MAX dimerization protein
MLYCD	malonyl-CoA decarboxylase
MMP23B	matrix metallopeptidase 23B
MOB3A	MOB kinase activator 3A
MORC3	MORC family CW-type zinc finger 3
MOV10L1	Mov10 like RISC complex RNA helicase 1
MPDU1	mannose-P-dolichol utilization defect 1
MPP2	membrane palmitoylated protein 2
MRC2	mannose receptor C type 2
MRI1	methylthioribose-1-phosphate isomerase 1
MRPL12	mitochondrial ribosomal protein L12
MRPL52	mitochondrial ribosomal protein L52
MRPL53	mitochondrial ribosomal protein L53
MRPS6	mitochondrial ribosomal protein S6
MRPS17	mitochondrial ribosomal protein S17
MSH5-SAPCD1	MSH5-SAPCD1 readthrough (NMD candidate)
MSI2	musashi RNA binding protein 2
MSTO1	misato 1, mitochondrial distribution and morphology regulator
MT1A	metallothionein 1A
MT1E	metallothionein 1E
MT1H	metallothionein 1H
MTA1	metastasis associated 1
MTG1	mitochondrial ribosome associated GTPase 1
MTHFR	methylenetetrahydrofolate reductase
MTNR1B	melatonin receptor 1B
MX1	MX dynamin like GTPase 1
MXD3	MAX dimerization protein 3
MYADML2	myeloid associated differentiation marker like 2
MYBL2	MYB proto-oncogene like 2
MYH11	myosin heavy chain 11
MYH14	myosin heavy chain 14
MYL3	myosin light chain 3
MYL7	myosin light chain 7
MYO3A	myosin IIIA
MYO9B	myosin IXB
MYOCD	myocardin
MYRF	myelin regulatory factor
MZF1	myeloid zinc finger 1
NAA16	N(alpha)-acetyltransferase 16, NatA auxiliary subunit
NAA20	N(alpha)-acetyltransferase 20, NatB catalytic subunit
NAA60	N(alpha)-acetyltransferase 60, NatF catalytic subunit
NAALADL1	N-acetylated alpha-linked acidic dipeptidase like 1
NALCN	sodium leak channel, non-selective
NAPRT	nicotinate phosphoribosyltransferase
NAT14	N-acetyltransferase 14 (putative)
NCAPG2	non-SMC condensin II complex subunit G2
NCLN	nicalin
NCOA6	nuclear receptor coactivator 6
NDE1	nudE neurodevelopment protein 1
NDEL1	nudE neurodevelopment protein 1 like 1
NDNF	neuron derived neurotrophic factor
NDRG2	NDRG family member 2
NDUFA13	NADH:ubiquinone oxidoreductase subunit A13
NDUFA4L2	NDUFA4, mitochondrial complex associated like 2
NDUFAF3	NADH:ubiquinone oxidoreductase complex assembly factor 3
NDUFB10	NADH:ubiquinone oxidoreductase subunit B10
NEFL	neurofilament light
NETO1	neuropilin and tolloid like 1
NEURL2	neuralized E3 ubiquitin protein ligase 2
NEURL4	neuralized E3 ubiquitin protein ligase 4
NEUROG3	neurogenin 3
NFATC2	nuclear factor of activated T cells 2
NFATC4	nuclear factor of activated T cells 4
NFATC2IP	nuclear factor of activated T cells 2 interacting protein
NFE2L1	nuclear factor, erythroid 2 like 1
NFIC	nuclear factor I C
NGDN	neuroguidin
NGEF	neuronal guanine nucleotide exchange factor
NGF	nerve growth factor
NGRN	neugrin, neurite outgrowth associated
NIPA1	NIPA magnesium transporter 1
NKX2-1	NK2 homeobox 1
NKX2-2	NK2 homeobox 2
NKX6-1	NK6 homeobox 1
NMI	N-myc and STAT interactor
NMNAT2	nicotinamide nucleotide adenylyltransferase 2
NMUR1	neuromedin U receptor 1
NNAT	neuronatin
NODAL	nodal growth differentiation factor
NOL12	nucleolar protein 12
NOMO1 (includes others)	NODAL modulator 1
NOP2	NOP2 nucleolar protein
NOP56	NOP56 ribonucleoprotein
NOX5	NADPH oxidase 5
NPEPL1	aminopeptidase like 1
NPEPPS	aminopeptidase puromycin sensitive
NPIPB8 (includes others)	nuclear pore complex interacting protein family member B8
NPTX2	neuronal pentraxin 2
NQO1	NAD(P)H quinone dehydrogenase 1
NR1H2	nuclear receptor subfamily 1 group H member 2
NR2E1	nuclear receptor subfamily 2 group E member 1
NR2F6	nuclear receptor subfamily 2 group F member 6
NRXN1	neurexin 1
NSD1	nuclear receptor binding SET domain protein 1
NSRP1	nuclear speckle splicing regulatory protein 1
NSUN7	NOP2/Sun RNA methyltransferase family member 7
NT5C1B	5'-nucleotidase, cytosolic IB
NTN1	netrin 1
NTRK2	neurotrophic receptor tyrosine kinase 2
NTSR1	neurotensin receptor 1
NTSR2	neurotensin receptor 2
NUDT3	nudix hydrolase 3
NUDT11	nudix hydrolase 11
NUMA1	nuclear mitotic apparatus protein 1
NUP58	nucleoporin 58
NUP62	nucleoporin 62
NUPL2	nucleoporin like 2
OCIAD1	OCIA domain containing 1
ODF2L	outer dense fiber of sperm tails 2 like
OOEP	oocyte expressed protein
OSBPL5	oxysterol binding protein like 5
OSBPL9	oxysterol binding protein like 9
OTOP2	otopetrin 2
OTX1	orthodenticle homeobox 1
OTX2	orthodenticle homeobox 2
OXA1L	OXA1L, mitochondrial inner membrane protein
OXTR	oxytocin receptor
P2RX2	purinergic receptor P2X 2
P4HA3	prolyl 4-hydroxylase subunit alpha 3
P4HTM	prolyl 4-hydroxylase, transmembrane
PABPN1	poly(A) binding protein nuclear 1
PACSIN1	protein kinase C and casein kinase substrate in neurons 1
PAFAH1B1	platelet activating factor acetylhydrolase 1b regulatory subunit 1
PAGR1	PAXIP1 associated glutamate rich protein 1
PAK1	p21 (RAC1) activated kinase 1
PAK5	p21 (RAC1) activated kinase 5
PAK6	p21 (RAC1) activated kinase 6
PALM2	paralemmin 2
PARK7	Parkinsonism associated deglycase
PARN	poly(A)-specific ribonuclease
PARP6	poly(ADP-ribose) polymerase family member 6
PATZ1	POZ/BTB and AT hook containing zinc finger 1
PAX6	paired box 6
PBX4	PBX homeobox 4
PCDH8	protocadherin 8
PCDHA3	protocadherin alpha 3
PCDHA4	protocadherin alpha 4
PCDHA7	protocadherin alpha 7
PCDHA10	protocadherin alpha 10
PCDHA11	protocadherin alpha 11
PCDHA12	protocadherin alpha 12
PCDHAC1	protocadherin alpha subfamily C, 1
PCDHAC2	protocadherin alpha subfamily C, 2
PCDHGB2	protocadherin gamma subfamily B, 2
PCDHGB4	protocadherin gamma subfamily B, 4
PCDHGB7	protocadherin gamma subfamily B, 7
PCDHGC3	protocadherin gamma subfamily C, 3
PCDHGC5	protocadherin gamma subfamily C, 5
PCED1A	PC-esterase domain containing 1A
PCK2	phosphoenolpyruvate carboxykinase 2, mitochondrial
PCM1	pericentriolar material 1
PCMTD2	protein-L-isoaspartate (D-aspartate) O-methyltransferase domain containing 2
PCNA	proliferating cell nuclear antigen
PDCD6	programmed cell death 6
PDE10A	phosphodiesterase 10A
PDE1C	phosphodiesterase 1C
PDE4A	phosphodiesterase 4A
PDIA3	protein disulfide isomerase family A member 3
PDZK1	PDZ domain containing 1
PDZRN3	PDZ domain containing ring finger 3
PEG3	paternally expressed 3
PELP1	proline, glutamate and leucine rich protein 1
PEMT	phosphatidylethanolamine N-methyltransferase
PENK	proenkephalin
PER2	period circadian regulator 2
PET117	PET117 homolog
PEX6	peroxisomal biogenesis factor 6
PEX11G	peroxisomal biogenesis factor 11 gamma
PGBD5	piggyBac transposable element derived 5
PGLS	6-phosphogluconolactonase
PGR	progesterone receptor
PGS1	phosphatidylglycerophosphate synthase 1
PHACTR4	phosphatase and actin regulator 4
PHF21B	PHD finger protein 21B
PHLDA2	pleckstrin homology like domain family A member 2
PHPT1	phosphohistidine phosphatase 1
PI4K2A	phosphatidylinositol 4-kinase type 2 alpha
PIK3R2	phosphoinositide-3-kinase regulatory subunit 2
PIK3R5	phosphoinositide-3-kinase regulatory subunit 5
PIP5KL1	phosphatidylinositol-4-phosphate 5-kinase like 1
PITX2	paired like homeodomain 2
PIWIL2	piwi like RNA-mediated gene silencing 2
PKMYT1	protein kinase, membrane associated tyrosine/threonine 1
PKN1	protein kinase N1
PKNOX2	PBX/knotted 1 homeobox 2
PLA2G16	phospholipase A2 group XVI
PLA2R1	phospholipase A2 receptor 1
PLBD1	phospholipase B domain containing 1
PLCE1	phospholipase C epsilon 1
PLCL2	phospholipase C like 2
PLEC	plectin
PLEK2	pleckstrin 2
PLEKHA6	pleckstrin homology domain containing A6
PLEKHA7	pleckstrin homology domain containing A7
PLEKHD1	pleckstrin homology and coiled-coil domain containing D1
PLEKHG5	pleckstrin homology and RhoGEF domain containing G5
PLOD2	procollagen-lysine,2-oxoglutarate 5-dioxygenase 2
PLPP3	phospholipid phosphatase 3
PLPPR5	phospholipid phosphatase related 5
PLSCR3	phospholipid scramblase 3
PLTP	phospholipid transfer protein
PLVAP	plasmalemma vesicle associated protein
PLXDC1	plexin domain containing 1
PMAIP1	phorbol-12-myristate-13-acetate-induced protein 1
PMEPA1	prostate transmembrane protein, androgen induced 1
PMF1/PMF1-BGLAP	polyamine modulated factor 1
PNPLA6	patatin like phospholipase domain containing 6
POLA2	DNA polymerase alpha 2, accessory subunit
POLM	DNA polymerase mu
POLR2J2/POLR2J3	RNA polymerase II subunit J2
POLR2M	RNA polymerase II subunit M
POU5F1	POU class 5 homeobox 1
PPAN	peter pan homolog (Drosophila)
PPDPF	pancreatic progenitor cell differentiation and proliferation factor
PPIL2	peptidylprolyl isomerase like 2
PPM1D	protein phosphatase, Mg2+/Mn2+ dependent 1D
PPM1E	protein phosphatase, Mg2+/Mn2+ dependent 1E
PPP1R18	protein phosphatase 1 regulatory subunit 18
PPP1R37	protein phosphatase 1 regulatory subunit 37
PPP1R13B	protein phosphatase 1 regulatory subunit 13B
PPP1R14A	protein phosphatase 1 regulatory inhibitor subunit 14A
PPP1R14C	protein phosphatase 1 regulatory inhibitor subunit 14C
PPP1R16B	protein phosphatase 1 regulatory subunit 16B
PPP1R3B	protein phosphatase 1 regulatory subunit 3B
PPP2R3A	protein phosphatase 2 regulatory subunit B''alpha
PPP2R3C	protein phosphatase 2 regulatory subunit B''gamma
PPT2	palmitoyl-protein thioesterase 2
PRC1	protein regulator of cytokinesis 1
PRDM10	PR/SET domain 10
PRDM14	PR/SET domain 14
PRDM16	PR/SET domain 16
PRELID3B	PRELI domain containing 3B
PREX1	phosphatidylinositol-3,4,5-trisphosphate dependent Rac exchange factor 1
PRICKLE4	prickle planar cell polarity protein 4
PRIMA1	proline rich membrane anchor 1
PRKAR1B	protein kinase cAMP-dependent type I regulatory subunit beta
PRKCB	protein kinase C beta
PRKCSH	protein kinase C substrate 80K-H
PRKCZ	protein kinase C zeta
PRKG1	protein kinase cGMP-dependent 1
PRKRIP1	PRKR interacting protein 1
PRLHR	prolactin releasing hormone receptor
PRM2	protamine 2
PRMT1	protein arginine methyltransferase 1
PROCA1	protein interacting with cyclin A1
PROKR2	prokineticin receptor 2
PRR11	proline rich 11
PRR13	proline rich 13
PRSS16	serine protease 16
PRSS23	serine protease 23
PRSS42	serine protease 42
PSD3	pleckstrin and Sec7 domain containing 3
PSMA6	proteasome subunit alpha 6
PSMF1	proteasome inhibitor subunit 1
PSMG2	proteasome assembly chaperone 2
PTCHD4	patched domain containing 4
PTDSS2	phosphatidylserine synthase 2
PTF1A	pancreas associated transcription factor 1a
PTGER3	prostaglandin E receptor 3
PTGER4	prostaglandin E receptor 4
PTGIS	prostaglandin I2 synthase
PTH1R	parathyroid hormone 1 receptor
PTK6	protein tyrosine kinase 6
PTMA	prothymosin alpha
PTPDC1	protein tyrosine phosphatase domain containing 1
PTPN6	protein tyrosine phosphatase, non-receptor type 6
PTPN21	protein tyrosine phosphatase, non-receptor type 21
PTPRA	protein tyrosine phosphatase, receptor type A
PTPRF	protein tyrosine phosphatase, receptor type F
PVALB	parvalbumin
PXDC1	PX domain containing 1
PXMP2	peroxisomal membrane protein 2
PXYLP1	2-phosphoxylose phosphatase 1
PYCR1	pyrroline-5-carboxylate reductase 1
PYGB	glycogen phosphorylase B
QRFPR	pyroglutamylated RFamide peptide receptor
QSER1	glutamine and serine rich 1
RAB24	RAB24, member RAS oncogene family
RAB32	RAB32, member RAS oncogene family
RAB34	RAB34, member RAS oncogene family
RAB38	RAB38, member RAS oncogene family
RAB11FIP1	RAB11 family interacting protein 1
RAB27A	RAB27A, member RAS oncogene family
RAB33A	RAB33A, member RAS oncogene family
RAB3C	RAB3C, member RAS oncogene family
RAB5IF	RAB5 interacting factor
RAB6B	RAB6B, member RAS oncogene family
RAB8A	RAB8A, member RAS oncogene family
RABGAP1L	RAB GTPase activating protein 1 like
RABGEF1	RAB guanine nucleotide exchange factor 1
RAC3	Rac family small GTPase 3
RAD50	RAD50 double strand break repair protein
RAD51C	RAD51 paralog C
RAE1	ribonucleic acid export 1
RALGDS	ral guanine nucleotide dissociation stimulator
RANBP2	RAN binding protein 2
RAP1GAP	RAP1 GTPase activating protein
RAPGEF5	Rap guanine nucleotide exchange factor 5
RAPGEF6	Rap guanine nucleotide exchange factor 6
RAPGEFL1	Rap guanine nucleotide exchange factor like 1
RARRES1	retinoic acid receptor responder 1
RARRES2	retinoic acid receptor responder 2
RASA3	RAS p21 protein activator 3
RASD1	ras related dexamethasone induced 1
RASEF	RAS and EF-hand domain containing
RASL11B	RAS like family 11 member B
RASSF1	Ras association domain family member 1
RASSF5	Ras association domain family member 5
RBFOX1	RNA binding fox-1 homolog 1
RBL2	RB transcriptional corepressor like 2
RBM6	RNA binding motif protein 6
RBM12	RNA binding motif protein 12
RBM23	RNA binding motif protein 23
RBM24	RNA binding motif protein 24
RBM27	RNA binding motif protein 27
RBM34	RNA binding motif protein 34
RBM43	RNA binding motif protein 43
RBM47	RNA binding motif protein 47
RBMXL1	RBMX like 1
RCC2	regulator of chromosome condensation 2
RCCD1	RCC1 domain containing 1
RCN3	reticulocalbin 3
RCVRN	recoverin
REC8	REC8 meiotic recombination protein
RFTN1	raftlin, lipid raft linker 1
RGPD4 (includes others)	RANBP2-like and GRIP domain containing 5
RGS6	regulator of G protein signaling 6
RGS10	regulator of G protein signaling 10
RGS22	regulator of G protein signaling 22
RHBDD1	rhomboid domain containing 1
RIBC2	RIB43A domain with coiled-coils 2
RIC3	RIC3 acetylcholine receptor chaperone
RIF1	replication timing regulatory factor 1
RIMS2	regulating synaptic membrane exocytosis 2
RIPK3	receptor interacting serine/threonine kinase 3
RIPOR2	RHO family interacting cell polarization regulator 2
RIPPLY3	ripply transcriptional repressor 3
RMDN2	regulator of microtubule dynamics 2
RMI2	RecQ mediated genome instability 2
RNASET2	ribonuclease T2
RNF31	ring finger protein 31
RNF150	ring finger protein 150
RNF113B	ring finger protein 113B
ROM1	retinal outer segment membrane protein 1
RPL14	ribosomal protein L14
RPL26	ribosomal protein L26
RPL31	ribosomal protein L31
RPL10A	ribosomal protein L10a
RPL23A	ribosomal protein L23a
RPL39L	ribosomal protein L39 like
RPL7L1	ribosomal protein L7 like 1
RPP40	ribonuclease P/MRP subunit p40
RPS7	ribosomal protein S7
RPS8	ribosomal protein S8
RPS9	ribosomal protein S9
RPS10	ribosomal protein S10
RPS3A	ribosomal protein S3A
RPS6KA2	ribosomal protein S6 kinase A2
RPTOR	regulatory associated protein of MTOR complex 1
RREB1	ras responsive element binding protein 1
RRP1B	ribosomal RNA processing 1B
RSAD1	radical S-adenosyl methionine domain containing 1
RSPH14	radial spoke head 14 homolog
RSPH6A	radial spoke head 6 homolog A
RSPO1	R-spondin 1
RTEL1	regulator of telomere elongation helicase 1
RTL10	retrotransposon Gag like 10
RUNX1	runt related transcription factor 1
S100A6	S100 calcium binding protein A6
SAC3D1	SAC3 domain containing 1
SALL4	spalt like transcription factor 4
SBSPON	somatomedin B and thrombospondin type 1 domain containing
SCARF2	scavenger receptor class F member 2
SCLY	selenocysteine lyase
SCN4B	sodium voltage-gated channel beta subunit 4
SCNN1G	sodium channel epithelial 1 gamma subunit
SCP2	sterol carrier protein 2
SCRG1	stimulator of chondrogenesis 1
SCRN1	secernin 1
SCUBE2	signal peptide, CUB domain and EGF like domain containing 2
SDCBP2	syndecan binding protein 2
SDHAF3	succinate dehydrogenase complex assembly factor 3
SEC16B	SEC16 homolog B, endoplasmic reticulum export factor
SEC24D	SEC24 homolog D, COPII coat complex component
SECTM1	secreted and transmembrane 1
SEL1L2	SEL1L2, ERAD E3 ligase adaptor subunit
SELENOH	selenoprotein H
SEMA4F	ssemaphorin 4F
SEMA6A	semaphorin 6A
SEMA6D	semaphorin 6D
SENP3	SUMO specific peptidase 3
SERP2	stress associated endoplasmic reticulum protein family member 2
SERPINB6	serpin family B member 6
SETD1A	SET domain containing 1A
SETX	senataxin
SF3A3	splicing factor 3a subunit 3
SFI1	SFI1 centrin binding protein
SFMBT1	Scm like with four mbt domains 1
SFMBT2	Scm like with four mbt domains 2
SFRP1	secreted frizzled related protein 1
SFRP4	secreted frizzled related protein 4
SFTA3	surfactant associated 3
SGMS1	sphingomyelin synthase 1
SH2B1	SH2B adaptor protein 1
SH3BP1	SH3 domain binding protein 1
SH3BP2	SH3 domain binding protein 2
SH3BP4	SH3 domain binding protein 4
SH3GL3	SH3 domain containing GRB2 like 3, endophilin A3
SH3YL1	SH3 and SYLF domain containing 1
SHB	SH2 domain containing adaptor protein B
SHC4	SHC adaptor protein 4
SHISA2	shisa family member 2
SHISA6	shisa family member 6
SHISA9	shisa family member 9
SHISAL2A	shisa like 2A
SIDT2	SID1 transmembrane family member 2
SIM2	SIM bHLH transcription factor 2
SIN3A	SIN3 transcription regulator family member A
SIRT5	sirtuin 5
SIRT6	sirtuin 6
SIX2	SIX homeobox 2
SKAP2	src kinase associated phosphoprotein 2
SLC12A2	solute carrier family 12 member 2
SLC12A5	solute carrier family 12 member 5
SLC12A6	solute carrier family 12 member 6
SLC16A6	solute carrier family 16 member 6
SLC16A11	solute carrier family 16 member 11
SLC16A14	solute carrier family 16 member 14
SLC1A2	solute carrier family 1 member 2
SLC22A2	solute carrier family 22 member 2
SLC22A3	solute carrier family 22 member 3
SLC22A16	solute carrier family 22 member 16
SLC24A2	solute carrier family 24 member 2
SLC25A22	solute carrier family 25 member 22
SLC25A24	solute carrier family 25 member 24
SLC25A42	solute carrier family 25 member 42
SLC26A2	solute carrier family 26 member 2
SLC27A2	solute carrier family 27 member 2
SLC27A6	solute carrier family 27 member 6
SLC29A2	solute carrier family 29 member 2
SLC2A14	solute carrier family 2 member 14
SLC32A1	solute carrier family 32 member 1
SLC35A1	solute carrier family 35 member A1
SLC35C1	solute carrier family 35 member C1
SLC35D3	solute carrier family 35 member D3
SLC38A1	solute carrier family 38 member 1
SLC38A4	solute carrier family 38 member 4
SLC39A4	solute carrier family 39 member 4
SLC39A10	solute carrier family 39 member 10
SLC39A11	solute carrier family 39 member 11
SLC43A3	solute carrier family 43 member 3
SLC46A2	solute carrier family 46 member 2
SLC47A1	solute carrier family 47 member 1
SLC49A3	solute carrier family 49 member 3
SLC4A11	solute carrier family 4 member 11
SLC5A8	solute carrier family 5 member 8
SLC5A11	solute carrier family 5 member 11
SLC6A3	solute carrier family 6 member 3
SLC6A16	solute carrier family 6 member 16
SLC7A4	solute carrier family 7 member 4
SLC7A5	solute carrier family 7 member 5
SLC7A6	solute carrier family 7 member 6
SLCO4A1	solute carrier organic anion transporter family member 4A1
SLCO6A1	solute carrier organic anion transporter family member 6A1
SMC1B	structural maintenance of chromosomes 1B
SMG6	SMG6, nonsense mediated mRNA decay factor
SMIM7	small integral membrane protein 7
SMPD4	sphingomyelin phosphodiesterase 4
SNAP23	synaptosome associated protein 23
SNAP25	synaptosome associated protein 25
SNAP91	synaptosome associated protein 91
SNCA	synuclein alpha
SNN	stannin
SNRPC	small nuclear ribonucleoprotein polypeptide C
SNRPD1	small nuclear ribonucleoprotein D1 polypeptide
SNTA1	syntrophin alpha 1
SNTB2	syntrophin beta 2
SNX9	sorting nexin 9
SNX19	sorting nexin 19
SNX32	sorting nexin 32
SOD2	superoxide dismutase 2
SORBS3	sorbin and SH3 domain containing 3
SORCS3	sortilin related VPS10 domain containing receptor 3
SOX7	SRY-box 7
SOX15	SRY-box 15
SOX30	SRY-box 30
SPACA1	sperm acrosome associated 1
SPAG4	sperm associated antigen 4
SPART	spartin
SPATA13	spermatogenesis associated 13
SPATA22	spermatogenesis associated 22
SPDYA	speedy/RINGO cell cycle regulator family member A
SPEN	spen family transcriptional repressor
SPESP1	sperm equatorial segment protein 1
SPIB	Spi-B transcription factor
SPIDR	scaffold protein involved in DNA repair
SPIN1	spindlin 1
SPINT2	serine peptidase inhibitor, Kunitz type 2
SPO11	SPO11, initiator of meiotic double stranded breaks
SPON2	spondin 2
SPSB3	splA/ryanodine receptor domain and SOCS box containing 3
SRI	sorcin
SRMS	src-related kinase lacking C-terminal regulatory tyrosine and N-terminal myristylation sites
SRP19	signal recognition particle 19
SRRM2	serine/arginine repetitive matrix 2
SRRT	serrate, RNA effector molecule
SRSF5	serine and arginine rich splicing factor 5
SRXN1	sulfiredoxin 1
SSH3	slingshot protein phosphatase 3
SST	somatostatin
ST20	suppressor of tumorigenicity 20
ST3GAL3	ST3 beta-galactoside alpha-2,3-sialyltransferase 3
ST8SIA2	ST8 alpha-N-acetyl-neuraminide alpha-2,8-sialyltransferase 2
STARD13	StAR related lipid transfer domain containing 13
STAT5A	signal transducer and activator of transcription 5A
STIMATE	STIM activating enhancer
STK19	serine/threonine kinase 19
STK24	serine/threonine kinase 24
STK31	serine/threonine kinase 31
STK32B	serine/threonine kinase 32B
STK32C	serine/threonine kinase 32C
STX16	syntaxin 16
STXBP2	syntaxin binding protein 2
SULT1A1	sulfotransferase family 1A member 1
SUMF1	sulfatase modifying factor 1
SURF6	surfeit 6
SUSD5	sushi domain containing 5
SYCE1	synaptonemal complex central element protein 1
SYCE2	synaptonemal complex central element protein 2
SYCP2	synaptonemal complex protein 2
SYCP3	synaptonemal complex protein 3
SYCP2L	synaptonemal complex protein 2 like
SYNE3	spectrin repeat containing nuclear envelope family member 3
SYNJ2	synaptojanin 2
SYT1	synaptotagmin 1
SYT6	synaptotagmin 6
SYT7	synaptotagmin 7
SYT13	synaptotagmin 13
SYT14	synaptotagmin 14
TACC1	transforming acidic coiled-coil containing protein 1
TACC2	transforming acidic coiled-coil containing protein 2
TAGLN2	transgelin 2
TAL1	TAL bHLH transcription factor 1, erythroid differentiation factor
TATDN2	TatD DNase domain containing 2
TBC1D1	TBC1 domain family member 1
TBC1D5	TBC1 domain family member 5
TBC1D12	TBC1 domain family member 12
TBC1D15	TBC1 domain family member 15
TBC1D16	TBC1 domain family member 16
TBCB	tubulin folding cofactor B
TBCD	tubulin folding cofactor D
TBKBP1	TBK1 binding protein 1
TBX6	T-box 6
TBX15	T-box 15
TBX18	T-box 18
TCF7	transcription factor 7
TCF15	transcription factor 15
TCFL5	transcription factor like 5
TCP11	t-complex 11
TDGF1	teratocarcinoma-derived growth factor 1
TDRD5	tudor domain containing 5
TDRD6	tudor domain containing 6
TEAD3	TEA domain transcription factor 3
TECR	trans-2,3-enoyl-CoA reductase
TELO2	telomere maintenance 2
TERT	telomerase reverse transcriptase
TES	testin LIM domain protein
TEX30	testis expressed 30
TEX261	testis expressed 261
TFAP2A	transcription factor AP-2 alpha
TFAP2C	transcription factor AP-2 gamma
TGIF2	TGFB induced factor homeobox 2
THAP4	THAP domain containing 4
THNSL2	threonine synthase like 2
THRA	thyroid hormone receptor alpha
THSD1	thrombospondin type 1 domain containing 1
TIA1	TIA1 cytotoxic granule associated RNA binding protein
TIMM50	translocase of inner mitochondrial membrane 50
TIPIN	TIMELESS interacting protein
TJP1	tight junction protein 1
TJP2	tight junction protein 2
TK2	thymidine kinase 2, mitochondrial
TLR5	toll like receptor 5
TLX3	T cell leukemia homeobox 3
TM9SF1	transmembrane 9 superfamily member 1
TMC4	transmembrane channel like 4
TMC6	transmembrane channel like 6
TMED1	transmembrane p24 trafficking protein 1
TMEFF2	transmembrane protein with EGF like and two follistatin like domains 2
TMEM17	transmembrane protein 17
TMEM42	transmembrane protein 42
TMEM80	transmembrane protein 80
TMEM91	transmembrane protein 91
TMEM144	transmembrane protein 144
TMEM163	transmembrane protein 163
TMEM168	transmembrane protein 168
TMEM215	transmembrane protein 215
TMEM219	transmembrane protein 219
TMEM246	transmembrane protein 246
TMEM249	transmembrane protein 249
TMEM251	transmembrane protein 251
TMEM132D	transmembrane protein 132D
TMEM176A	transmembrane protein 176A
TMEM176B	transmembrane protein 176B
TMEM189-UBE2V1	TMEM189-UBE2V1 readthrough
TMEM200B	transmembrane protein 200B
TMEM30B	transmembrane protein 30B
TMSB15A	thymosin beta 15a
TNFAIP2	TNF alpha induced protein 2
TNFRSF25	TNF receptor superfamily member 25
TNFRSF10C	TNF receptor superfamily member 10c
TNNC2	troponin C2, fast skeletal type
TOM1	target of myb1 membrane trafficking protein
TOX2	TOX high mobility group box family member 2
TP53I11	tumor protein p53 inducible protein 11
TPM1	tropomyosin 1
TPM2	tropomyosin 2
TPPP3	tubulin polymerization promoting protein family member 3
TPST2	tyrosylprotein sulfotransferase 2
TPTE	transmembrane phosphatase with tensin homology
TPTE2	transmembrane phosphoinositide 3-phosphatase and tensin homolog 2
TRABD	TraB domain containing
TRAPPC2B	trafficking protein particle complex 2B
TRAPPC2L	trafficking protein particle complex 2 like
TRDMT1	tRNA aspartic acid methyltransferase 1
TRERF1	transcriptional regulating factor 1
TRH	thyrotropin releasing hormone
TRIM3	tripartite motif containing 3
TRIM6	tripartite motif containing 6
TRIM9	tripartite motif containing 9
TRIM29	tripartite motif containing 29
TRIM36	tripartite motif containing 36
TRIM46	tripartite motif containing 46
TRIP4	thyroid hormone receptor interactor 4
TRIP12	thyroid hormone receptor interactor 12
TRNT1	tRNA nucleotidyl transferase 1
TRPA1	transient receptor potential cation channel subfamily A member 1
TRPC4	transient receptor potential cation channel subfamily C member 4
TRPC6	transient receptor potential cation channel subfamily C member 6
TRPM2	transient receptor potential cation channel subfamily M member 2
TSHZ3	teashirt zinc finger homeobox 3
TSPAN4	tetraspanin 4
TSPAN10	tetraspanin 10
TSPO	translocator protein
TTC19	tetratricopeptide repeat domain 19
TTC39A	tetratricopeptide repeat domain 39A
TTF1	transcription termination factor 1
TTLL3	tubulin tyrosine ligase like 3
TUBA3C/TUBA3D	tubulin alpha 3c
TUBA3E	tubulin alpha 3e
TUBA4A	tubulin alpha 4a
TUBB8	tubulin beta 8 class VIII
TUT4	terminal uridylyl transferase 4
TVP23A	trans-golgi network vesicle protein 23 homolog A
TWIST1	twist family bHLH transcription factor 1
TWIST2	twist family bHLH transcription factor 2
TXNDC5	thioredoxin domain containing 5
TYK2	tyrosine kinase 2
U2AF1L4	U2 small nuclear RNA auxiliary factor 1 like 4
UBB	ubiquitin B
UBE2C	ubiquitin conjugating enzyme E2 C
UBE2F	ubiquitin conjugating enzyme E2 F (putative)
UBE2O	ubiquitin conjugating enzyme E2 O
UBE2Z	ubiquitin conjugating enzyme E2 Z
UBIAD1	UbiA prenyltransferase domain containing 1
UBLCP1	ubiquitin like domain containing CTD phosphatase 1
UBTD2	ubiquitin domain containing 2
UCHL1	ubiquitin C-terminal hydrolase L1
UCP2	uncoupling protein 2
UGT8	UDP glycosyltransferase 8
ULBP1	UL16 binding protein 1
ULBP2	UL16 binding protein 2
UNC119	unc-119 lipid binding chaperone
UNC5C	unc-5 netrin receptor C
UNC5D	unc-5 netrin receptor D
UNC93B1	unc-93 homolog B1, TLR signaling regulator
UNG	uracil DNA glycosylase
UPB1	beta-ureidopropionase 1
UQCC3	ubiquinol-cytochrome c reductase complex assembly factor 3
USP22	ubiquitin specific peptidase 22
USP35	ubiquitin specific peptidase 35
USP36	ubiquitin specific peptidase 36
USP39	ubiquitin specific peptidase 39
VAMP3	vesicle associated membrane protein 3
VARS2	valyl-tRNA synthetase 2, mitochondrial
VASH2	vasohibin 2
VAX1	ventral anterior homeobox 1
VDAC3	voltage dependent anion channel 3
VIM	vimentin
VKORC1	vitamin K epoxide reductase complex subunit 1
VKORC1L1	vitamin K epoxide reductase complex subunit 1 like 1
VMO1	vitelline membrane outer layer 1 homolog
VPS16	VPS16, CORVET/HOPS core subunit
VPS51	VPS51, GARP complex subunit
VPS52	VPS52, GARP complex subunit
VPS33A	VPS33A, CORVET/HOPS core subunit
VPS35L	VPS35 endosomal protein sorting factor like
VPS4A	vacuolar protein sorting 4 homolog A
VPS9D1	VPS9 domain containing 1
VSNL1	visinin like 1
VSTM2L	V-set and transmembrane domain containing 2 like
VSX1	visual system homeobox 1
VWA3B	von Willebrand factor A domain containing 3B
WDR18	WD repeat domain 18
WDR25	WD repeat domain 25
WDR43	WD repeat domain 43
WDR60	WD repeat domain 60
WDR63	WD repeat domain 63
WDR66	WD repeat domain 66
WDR76	WD repeat domain 76
WFDC3	WAP four-disulfide core domain 3
WNT11	Wnt family member 11
WNT3A	Wnt family member 3A
WNT5A	Wnt family member 5A
WRNIP1	Werner helicase interacting protein 1
WT1	Wilms tumor 1
WTIP	WT1 interacting protein
XKR5	XK related 5
YBX2	Y-box binding protein 2
YJEFN3	YjeF N-terminal domain containing 3
ZAR1	zygote arrest 1
ZBED1	zinc finger BED-type containing 1
ZBTB12	zinc finger and BTB domain containing 12
ZBTB16	zinc finger and BTB domain containing 16
ZC3H11A	zinc finger CCCH-type containing 11A
ZC3H7A	zinc finger CCCH-type containing 7A
ZC3HAV1L	zinc finger CCCH-type containing, antiviral 1 like
ZFAT	zinc finger and AT-hook domain containing
ZFP3	ZFP3 zinc finger protein
ZFP57	ZFP57 zinc finger protein
ZFP90	ZFP90 zinc finger protein
ZFPM2	zinc finger protein, FOG family member 2
ZFYVE28	zinc finger FYVE-type containing 28
ZGPAT	zinc finger CCCH-type and G-patch domain containing
ZIM2	zinc finger imprinted 2
ZKSCAN5	zinc finger with KRAB and SCAN domains 5
ZMAT2	zinc finger matrin-type 2
ZNF3	zinc finger protein 3
ZNF8	zinc finger protein 8
ZNF43	zinc finger protein 43
ZNF70	zinc finger protein 70
ZNF83	zinc finger protein 83
ZNF106	zinc finger protein 106
ZNF131	zinc finger protein 131
ZNF132	zinc finger protein 132
ZNF141	zinc finger protein 141
ZNF160	zinc finger protein 160
ZNF174	zinc finger protein 174
ZNF177	zinc finger protein 177
ZNF207	zinc finger protein 207
ZNF208	zinc finger protein 208
ZNF211	zinc finger protein 211
ZNF229	zinc finger protein 229
ZNF232	zinc finger protein 232
ZNF236	zinc finger protein 236
ZNF239	zinc finger protein 239
ZNF254	zinc finger protein 254
ZNF276	zinc finger protein 276
ZNF285	zinc finger protein 285
ZNF287	zinc finger protein 287
ZNF302	zinc finger protein 302
ZNF320	zinc finger protein 320
ZNF331	zinc finger protein 331
ZNF341	zinc finger protein 341
ZNF395	zinc finger protein 395
ZNF468	zinc finger protein 468
ZNF471	zinc finger protein 471
ZNF497	zinc finger protein 497
ZNF506	zinc finger protein 506
ZNF511	zinc finger protein 511
ZNF512	zinc finger protein 512
ZNF513	zinc finger protein 513
ZNF544	zinc finger protein 544
ZNF550	zinc finger protein 550
ZNF554	zinc finger protein 554
ZNF560	zinc finger protein 560
ZNF565	zinc finger protein 565
ZNF568	zinc finger protein 568
ZNF569	zinc finger protein 569
ZNF570	zinc finger protein 570
ZNF577	zinc finger protein 577
ZNF597	zinc finger protein 597
ZNF638	zinc finger protein 638
ZNF653	zinc finger protein 653
ZNF667	zinc finger protein 667
ZNF668	zinc finger protein 668
ZNF671	zinc finger protein 671
ZNF677	zinc finger protein 677
ZNF678	zinc finger protein 678
ZNF682	zinc finger protein 682
ZNF701	zinc finger protein 701
ZNF707	zinc finger protein 707
ZNF728	zinc finger protein 728
ZNF747	zinc finger protein 747
ZNF781	zinc finger protein 781
ZNF782	zinc finger protein 782
ZNF785	zinc finger protein 785
ZNF786	zinc finger protein 786
ZNF814	zinc finger protein 814
ZNF829	zinc finger protein 829
ZNF844	zinc finger protein 844
ZNF354A	zinc finger protein 354A
ZNF354C	zinc finger protein 354C
ZNF37A	zinc finger protein 37A
ZNF492/ZNF98	zinc finger protein 492
ZNF518B	zinc finger protein 518B
ZSWIM1	zinc finger SWIM-type containing 1
